# Supplementary material for: Conchological and molecular analysis of the “non-scaly” Bornean Georissa with descriptions of three new species (Gastropoda, Neritimorpha, Hydrocenidae)
Source: Zookeys. 2019 Apr 17;840:35–86. doi: 10.3897/zookeys.840.33326 (PMC6482118; doi:10.3897/zookeys.840.33326)
Supplement: XML Treatment for Georissa borneensis [file zookeys.840.33326-treatment1.xml]

<!DOCTYPE tp:taxon-treatment
  PUBLIC "-//TaxonX//DTD Taxonomic Treatment Publishing DTD v0 20100105//EN" "tax-treatment-NSO.dtd">
<tp:taxon-treatment xmlns:tp="http://www.plazi.org/taxpub"><tp:treatment-meta><kwd-group><label>Taxon classification</label><kwd><named-content xmlns:xlink="http://www.w3.org/1999/xlink" content-type="kingdom">Animalia</named-content></kwd><kwd><named-content xmlns:xlink="http://www.w3.org/1999/xlink" content-type="order">Cycloneritida</named-content></kwd><kwd><named-content xmlns:xlink="http://www.w3.org/1999/xlink" content-type="family">Hydrocenidae</named-content></kwd></kwd-group><mixed-citation publication-type="journal"><person-group><name><surname>Zacaery Khalik</surname><given-names>Mohd</given-names></name><name><surname>P. Hendriks</surname><given-names>Kasper</given-names></name><name><surname>J. Vermeulen</surname><given-names>Jaap</given-names></name><name><surname>Menno Schilthuizen</surname><given-names/></name></person-group><article-title>Conchological and molecular analysis of the “non-scaly” Bornean <italic><tp:taxon-name><tp:taxon-name-part taxon-name-part-type="genus" reg="Georissa">Georissa</tp:taxon-name-part></tp:taxon-name></italic> with descriptions of three new species (<tp:taxon-name><tp:taxon-name-part taxon-name-part-type="class">Gastropoda</tp:taxon-name-part></tp:taxon-name>, <tp:taxon-name><tp:taxon-name-part taxon-name-part-type="subclass">Neritimorpha</tp:taxon-name-part></tp:taxon-name>, <tp:taxon-name><tp:taxon-name-part taxon-name-part-type="family">Hydrocenidae</tp:taxon-name-part></tp:taxon-name>)</article-title><source>Zookeys</source><day>17</day><month>4</month><year>2019</year><volume>840</volume><fpage>35</fpage><lpage>86</lpage><pub-id pub-id-type="doi">10.3897/zookeys.840.33326</pub-id></mixed-citation></tp:treatment-meta><tp:nomenclature><tp:taxon-name>
                    <tp:taxon-name-part taxon-name-part-type="genus" reg="Georissa">Georissa</tp:taxon-name-part>
                    <tp:taxon-name-part taxon-name-part-type="species" reg="borneensis">borneensis</tp:taxon-name-part>
                  </tp:taxon-name><tp:taxon-authority>Smith, 1895</tp:taxon-authority><xref ref-type="fig" rid="F1">Figures 1A</xref><xref ref-type="fig" rid="F5">, 5A–K</xref><tp:nomenclature-citation-list><tp:nomenclature-citation><tp:taxon-name>
                        <tp:taxon-name-part taxon-name-part-type="genus" reg="Georissa">Georissa</tp:taxon-name-part>
                        <tp:taxon-name-part taxon-name-part-type="species" reg="borneensis">borneensis</tp:taxon-name-part>
                      </tp:taxon-name><comment>Smith, 1895: 126, plate IV fig. 18; <xref ref-type="bibr" rid="B36">Thompson and Dance 1983</xref>: 122, figs 18, 61–62.</comment></tp:nomenclature-citation></tp:nomenclature-citation-list></tp:nomenclature><tp:treatment-sec sec-type="type locality" id="SECID0ESPCI"><title>Type locality.</title><p>Gomanton, N.E. Borneo.</p></tp:treatment-sec><tp:treatment-sec sec-type="type material" id="SECID0EXPCI"><title>Type material.</title><p><italic>Lectotype</italic> (Designation by <xref ref-type="bibr" rid="B36">Thompson and Dance 1983</xref>) (Fig. <xref ref-type="fig" rid="F1">1A</xref>). Gomanton, N. Borneo: <named-content xmlns:xlink="http://www.w3.org/1999/xlink" content-type="dwc:institutional_code" xlink:type="simple">NHMUK</named-content> 1894.7.20.61 (glued on paper). <italic>Paralectotypes</italic>. Gomanton, N. Borneo: <named-content xmlns:xlink="http://www.w3.org/1999/xlink" content-type="dwc:institutional_code" xlink:type="simple">NHMUK</named-content> 1894.7.20.62, <named-content xmlns:xlink="http://www.w3.org/1999/xlink" content-type="dwc:institutional_code" xlink:type="simple">NHMUK</named-content> 1894.21.54–57 (glued on paper).</p><fig id="F1" position="float" orientation="portrait"><label>Figure 1.</label><caption><p>The types specimens of the “non-scaly” <italic><tp:taxon-name><tp:taxon-name-part taxon-name-part-type="genus" reg="Georissa">Georissa</tp:taxon-name-part></tp:taxon-name></italic> of Borneo from <named-content xmlns:xlink="http://www.w3.org/1999/xlink" content-type="dwc:institutional_code" xlink:type="simple">NHMUK</named-content>. <bold>A</bold><italic><tp:taxon-name><tp:taxon-name-part taxon-name-part-type="genus" reg="Georissa">Georissa</tp:taxon-name-part><tp:taxon-name-part taxon-name-part-type="species" reg="borneensis">borneensis</tp:taxon-name-part></tp:taxon-name></italic> Smith, 1895 <bold>B</bold><italic><tp:taxon-name><tp:taxon-name-part taxon-name-part-type="genus" reg="Georissa">Georissa</tp:taxon-name-part><tp:taxon-name-part taxon-name-part-type="species" reg="everetti">everetti</tp:taxon-name-part></tp:taxon-name></italic> Smith, 1895 <bold>C</bold><italic><tp:taxon-name><tp:taxon-name-part taxon-name-part-type="genus" reg="Georissa">Georissa</tp:taxon-name-part><tp:taxon-name-part taxon-name-part-type="species" reg="williamsi">williamsi</tp:taxon-name-part></tp:taxon-name></italic> Godwin-Austen, 1889 <bold>D</bold><italic><tp:taxon-name><tp:taxon-name-part taxon-name-part-type="genus" reg="Georissa">Georissa</tp:taxon-name-part><tp:taxon-name-part taxon-name-part-type="species" reg="hungerfordi">hungerfordi</tp:taxon-name-part></tp:taxon-name></italic> Godwin-Austen, 1889 <bold>E</bold><italic><tp:taxon-name><tp:taxon-name-part taxon-name-part-type="genus" reg="Georissa">Georissa</tp:taxon-name-part><tp:taxon-name-part taxon-name-part-type="species" reg="gomantonensis">gomantonensis</tp:taxon-name-part></tp:taxon-name></italic> Smith, 1893 <bold>F</bold><italic><tp:taxon-name><tp:taxon-name-part taxon-name-part-type="genus" reg="Georissa">Georissa</tp:taxon-name-part><tp:taxon-name-part taxon-name-part-type="species" reg="similis">similis</tp:taxon-name-part></tp:taxon-name></italic> Smith, 1893 <bold>G</bold><italic><tp:taxon-name><tp:taxon-name-part taxon-name-part-type="genus" reg="Georissa">Georissa</tp:taxon-name-part><tp:taxon-name-part taxon-name-part-type="species" reg="xesta">xesta</tp:taxon-name-part></tp:taxon-name></italic> Thompson &amp; Dance, 1983 <bold>H</bold><italic><tp:taxon-name><tp:taxon-name-part taxon-name-part-type="genus" reg="Georissa">Georissa</tp:taxon-name-part><tp:taxon-name-part taxon-name-part-type="species" reg="bangueyensis">bangueyensis</tp:taxon-name-part></tp:taxon-name></italic> Smith, 1895 <bold>I</bold><italic><tp:taxon-name><tp:taxon-name-part taxon-name-part-type="genus" reg="Georissa">Georissa</tp:taxon-name-part><tp:taxon-name-part taxon-name-part-type="species" reg="flavescens">flavescens</tp:taxon-name-part></tp:taxon-name></italic> Smith, 1895. Scale bar: 1 mm. Photos by <named-content xmlns:xlink="http://www.w3.org/1999/xlink" content-type="dwc:institutional_code" xlink:type="simple">NHMUK</named-content>.</p></caption><graphic xmlns:xlink="http://www.w3.org/1999/xlink" xlink:href="zookeys-840-035-g001.jpg" position="float" orientation="portrait" xlink:type="simple" id="oo_294750.jpg"/></fig><fig id="F2" position="float" orientation="portrait"><label>Figure 2.</label><caption><p><bold>A</bold> Maximum likelihood phylogenetic reconstruction with ultrafast bootstrapping (5000 replicates) <bold>B</bold> bayesian phylogenetic reconstruction with posterior probabilities, constructed using MrBayes analysis. Phylogenetic analyses were conducted using concatenated sequence alignments of partial 16S and CO1 mtDNA. The analyses consist of 69 ingroup taxa (11 taxa representing the “scaly” group and 58 taxa representing the “non-scaly” group), and <italic><tp:taxon-name><tp:taxon-name-part taxon-name-part-type="genus" reg="Bathynerita">Bathynerita</tp:taxon-name-part><tp:taxon-name-part taxon-name-part-type="species" reg="naticoidea">naticoidea</tp:taxon-name-part></tp:taxon-name></italic> as an outgroup. “Scaly” taxa in the phylogenies are with the red branches.</p></caption><graphic xmlns:xlink="http://www.w3.org/1999/xlink" xlink:href="zookeys-840-035-g002.jpg" position="float" orientation="portrait" xlink:type="simple" id="oo_294751.jpg"/></fig><fig id="F3" position="float" orientation="portrait"><label>Figure 3.</label><caption><p>The distribution of eight species of the “non-scaly” <italic><tp:taxon-name><tp:taxon-name-part taxon-name-part-type="genus" reg="Georissa">Georissa</tp:taxon-name-part></tp:taxon-name></italic> of Malaysian Borneo, based on studied materials.</p></caption><graphic xmlns:xlink="http://www.w3.org/1999/xlink" xlink:href="zookeys-840-035-g003.jpg" position="float" orientation="portrait" xlink:type="simple" id="oo_294752.jpg"/></fig><fig id="F4" position="float" orientation="portrait"><label>Figure 4.</label><caption><p>The distribution of another eight species of the “non-scaly” <italic><tp:taxon-name><tp:taxon-name-part taxon-name-part-type="genus" reg="Georissa">Georissa</tp:taxon-name-part></tp:taxon-name></italic> of Malaysian Borneo, based on studied materials.</p></caption><graphic xmlns:xlink="http://www.w3.org/1999/xlink" xlink:href="zookeys-840-035-g004.jpg" position="float" orientation="portrait" xlink:type="simple" id="oo_294753.jpg"/></fig></tp:treatment-sec><tp:treatment-sec sec-type="material" id="SECID0E5XCI"><title>Other material.</title><p>N. Borneo: <named-content xmlns:xlink="http://www.w3.org/1999/xlink" content-type="dwc:institutional_code" xlink:type="simple">RMNH</named-content>/MOL 152748, <named-content xmlns:xlink="http://www.w3.org/1999/xlink" content-type="dwc:institutional_code" xlink:type="simple">ZMA</named-content>/MOLL 315546 (Fig. <xref ref-type="fig" rid="F5">5</xref>). Gomanton, N. Borneo: <named-content xmlns:xlink="http://www.w3.org/1999/xlink" content-type="dwc:institutional_code" xlink:type="simple">MFN</named-content> 47552, <named-content xmlns:xlink="http://www.w3.org/1999/xlink" content-type="dwc:institutional_code" xlink:type="simple">MFN</named-content> 47942. Kinabatangan valley, Gomantong Hill 30 km South of Sandakan, Sandakan Province, Sabah (<named-content xmlns:xlink="http://www.w3.org/1999/xlink" content-type="dwc:verbatimCoordinates" xlink:type="simple"><named-content content-type="geo-json" specific-use="{&#34;type&#34;:&#34;Point&#34;,&#34;coordinates&#34;:[118.060000,5.320000]}" id="NCID0ELZCI" xlink:type="simple">05°19.20'N, 118°3.60'E</named-content></named-content>): <abbrev xmlns:xlink="http://www.w3.org/1999/xlink" content-type="institution" xlink:title="Jaap Vermeulen (personal collection)" id="ABBRID0EQZCI" xlink:type="simple">JJV</abbrev> 1613.</p><fig id="F5" position="float" orientation="portrait"><label>Figure 5.</label><caption><p><italic><tp:taxon-name><tp:taxon-name-part taxon-name-part-type="genus" reg="Georissa">Georissa</tp:taxon-name-part><tp:taxon-name-part taxon-name-part-type="species" reg="borneensis">borneensis</tp:taxon-name-part></tp:taxon-name></italic> Smith, 1895. <bold>A–K</bold><named-content xmlns:xlink="http://www.w3.org/1999/xlink" content-type="dwc:institutional_code" xlink:type="simple">ZMA</named-content>/MOLL 315546 <bold>A, D</bold> shell apertural view <bold>B</bold> shell side view <bold>C</bold> shell rear view <bold>E, F</bold> shell cross-section from 3D model <bold>G, H</bold> operculum frontal and ventral view from 3D model <bold>I</bold> shell top view <bold>J</bold> protoconch side view <bold>K</bold> close up of protoconch from top at 1000 × magnification. Scale bars: 500 µm (<bold>A–I</bold>); 200 µm (<bold>J</bold>); 10 µm (<bold>K</bold>).</p></caption><graphic xmlns:xlink="http://www.w3.org/1999/xlink" xlink:href="zookeys-840-035-g005.jpg" position="float" orientation="portrait" xlink:type="simple" id="oo_294754.jpg"/></fig></tp:treatment-sec><tp:treatment-sec sec-type="description" id="SECID0EN2CI"><title>Description.</title><p><italic>Protoconch</italic>. Colour: white to pale orange, darker than the rest of the shell. Sculpture pattern: irregular sculpture pattern, from base to apex end with no specific sculptural shape. Mesh width: 2.5–8.0 µm. <italic>Teleoconch</italic>. Colour: white to pale orange. First whorl: flat, convex close to the suture. Subsequent whorls: flat, convex and angular at the periphery. Suture: clearly impressed. Shoulder: narrow. Number of whorls: 2 ¾–3 ½. <abbrev xmlns:xlink="http://www.w3.org/1999/xlink" xlink:title="shell height" id="ABBRID0EX2CI" xlink:type="simple">SH</abbrev>: 1.91–2.23 mm. <abbrev xmlns:xlink="http://www.w3.org/1999/xlink" xlink:title="shell width" id="ABBRID0E22CI" xlink:type="simple">SW</abbrev>: 1.65–1.82 mm. SI: 1.12–1.28. <italic>Shell sculpture</italic>. Radial sculpture: present, weak or flattened, densely sculpted on the whorls, ca. two to three ribs per 0.1 mm. Spiral sculpture: present, but thin and weak, only visible under high magnification (&gt; ×100 magnification), strongest at the first whorl, weaker at subsequent whorls. <italic>Aperture</italic>. Shape: semi-elliptic, straight parietal side, palatal edge contiguous with the body whorl, palatal side tilted and angular, basal side convex. <abbrev xmlns:xlink="http://www.w3.org/1999/xlink" xlink:title="aperture height" id="ABBRID0ED3CI" xlink:type="simple">AH</abbrev>: 0.82–1.07 mm. <abbrev xmlns:xlink="http://www.w3.org/1999/xlink" xlink:title="aperture width" id="ABBRID0EH3CI" xlink:type="simple">AW</abbrev>: 1.00–1.09 mm. <abbrev xmlns:xlink="http://www.w3.org/1999/xlink" xlink:title="aperture index" id="ABBRID0EL3CI" xlink:type="simple">AI</abbrev>: 0.75–1.02.</p></tp:treatment-sec><tp:treatment-sec sec-type="diagnosis" id="SECID0EP3CI"><title>Diagnosis.</title><p>The flat whorls that are strongly convex at the periphery, giving the shell an angular shape, are diagnostic. The sculpture of <italic><tp:taxon-name><tp:taxon-name-part taxon-name-part-type="genus" reg="Georissa">G.</tp:taxon-name-part><tp:taxon-name-part taxon-name-part-type="species" reg="borneensis">borneensis</tp:taxon-name-part></tp:taxon-name></italic> resembles that of <italic><tp:taxon-name><tp:taxon-name-part taxon-name-part-type="genus" reg="Georissa">G.</tp:taxon-name-part><tp:taxon-name-part taxon-name-part-type="species" reg="similis">similis</tp:taxon-name-part></tp:taxon-name></italic> and <italic><tp:taxon-name><tp:taxon-name-part taxon-name-part-type="genus" reg="Georissa">G.</tp:taxon-name-part><tp:taxon-name-part taxon-name-part-type="species" reg="corrugata">corrugata</tp:taxon-name-part></tp:taxon-name></italic>, but is weaker and more flattened than in those species. The spiral sculpture of <italic><tp:taxon-name><tp:taxon-name-part taxon-name-part-type="genus" reg="Georissa">G.</tp:taxon-name-part><tp:taxon-name-part taxon-name-part-type="species" reg="corrugata">corrugata</tp:taxon-name-part></tp:taxon-name></italic> is also more irregular. The adult shell <italic><tp:taxon-name><tp:taxon-name-part taxon-name-part-type="genus" reg="Georissa">G.</tp:taxon-name-part><tp:taxon-name-part taxon-name-part-type="species" reg="borneensis">borneensis</tp:taxon-name-part></tp:taxon-name></italic> is larger than in adult <italic><tp:taxon-name><tp:taxon-name-part taxon-name-part-type="genus" reg="Georissa">G.</tp:taxon-name-part><tp:taxon-name-part taxon-name-part-type="species" reg="similis">similis</tp:taxon-name-part></tp:taxon-name></italic> and <italic><tp:taxon-name><tp:taxon-name-part taxon-name-part-type="genus" reg="Georissa">G.</tp:taxon-name-part><tp:taxon-name-part taxon-name-part-type="species" reg="corrugata">corrugata</tp:taxon-name-part></tp:taxon-name></italic>. Additonally, the base to apex end sculpture of the protoconch of <italic><tp:taxon-name><tp:taxon-name-part taxon-name-part-type="genus" reg="Georissa">G.</tp:taxon-name-part><tp:taxon-name-part taxon-name-part-type="species" reg="borneensis">borneensis</tp:taxon-name-part></tp:taxon-name></italic> is distinct compared to these species (<!--PageBreak --><italic><tp:taxon-name><tp:taxon-name-part taxon-name-part-type="genus" reg="Georissa">G.</tp:taxon-name-part><tp:taxon-name-part taxon-name-part-type="species" reg="similis">similis</tp:taxon-name-part></tp:taxon-name></italic> has a rounded protoconch sculpture and <italic><tp:taxon-name><tp:taxon-name-part taxon-name-part-type="genus" reg="Georissa">G.</tp:taxon-name-part><tp:taxon-name-part taxon-name-part-type="species" reg="corrugata">corrugata</tp:taxon-name-part></tp:taxon-name></italic> has straight-line protoconch sculpture).</p></tp:treatment-sec><tp:treatment-sec sec-type="distribution" id="SECID0EEADI"><title>Distribution.</title><p>The species is known only from Gomantong hill in the Kinabatangan region of Sabah.</p></tp:treatment-sec><tp:treatment-sec sec-type="discussion" id="SECID0EJADI"><title>Discussion.</title><p>The identification of <italic><tp:taxon-name><tp:taxon-name-part taxon-name-part-type="genus" reg="Georissa">G.</tp:taxon-name-part><tp:taxon-name-part taxon-name-part-type="species" reg="borneensis">borneensis</tp:taxon-name-part></tp:taxon-name></italic> can be confusing when we refer to the sketches by <xref ref-type="bibr" rid="B36">Thompson and Dance (1983</xref>: figs 61, 62). These appear to reflect the radial sculpture of <italic><tp:taxon-name><tp:taxon-name-part taxon-name-part-type="genus" reg="Georissa">G.</tp:taxon-name-part><tp:taxon-name-part taxon-name-part-type="species" reg="corrugata">corrugata</tp:taxon-name-part></tp:taxon-name></italic>, which is wavy/irregular and strongly sculpted. <xref ref-type="bibr" rid="B35">Smith (1895)</xref> and <xref ref-type="bibr" rid="B36">Thompson and Dance (1983)</xref> described <italic><tp:taxon-name><tp:taxon-name-part taxon-name-part-type="genus" reg="Georissa">G.</tp:taxon-name-part><tp:taxon-name-part taxon-name-part-type="species" reg="borneensis">borneensis</tp:taxon-name-part></tp:taxon-name></italic> referring to the absence of spiral sculpture, which, however, is present but only visible under high magnification. The bright red colour of the peristome as described by <xref ref-type="bibr" rid="B35">Smith (1895)</xref> could not be observed by us, probably due to the faded condition of the shells. We also find there is no association based on colouration of <italic><tp:taxon-name><tp:taxon-name-part taxon-name-part-type="genus" reg="Georissa">G.</tp:taxon-name-part><tp:taxon-name-part taxon-name-part-type="species" reg="borneensis">borneensis</tp:taxon-name-part></tp:taxon-name></italic> with <italic><tp:taxon-name><tp:taxon-name-part taxon-name-part-type="genus" reg="Georissa">G.</tp:taxon-name-part><tp:taxon-name-part taxon-name-part-type="species" reg="pyrrhoderma">pyrrhoderma</tp:taxon-name-part></tp:taxon-name></italic> and the “<italic>williamsi</italic>”. <xref ref-type="bibr" rid="B36">Thompson and Dance (1983)</xref> grouped the ‘<italic>borneensis</italic>’ based on their reddish shell colour, while ‘<italic>williamsi</italic>’ with their light brown colour, of which we find these colours are often a variation within these groups of species.</p></tp:treatment-sec><ref-list><ref id="B36"><mixed-citation xmlns:xlink="http://www.w3.org/1999/xlink" xlink:type="simple"><person-group><name name-style="western"><surname>Thompson</surname><given-names>FG</given-names></name><name name-style="western"><surname>Dance</surname><given-names>SP</given-names></name></person-group> (<year>1983</year>) <article-title>Non-marine mollusks of Borneo. II <tp:taxon-name><tp:taxon-name-part taxon-name-part-type="infraclass">Pulmonata</tp:taxon-name-part></tp:taxon-name>: <tp:taxon-name><tp:taxon-name-part taxon-name-part-type="family">Pupillidae</tp:taxon-name-part></tp:taxon-name>, <tp:taxon-name><tp:taxon-name-part taxon-name-part-type="family">Clausiliidae</tp:taxon-name-part></tp:taxon-name>. III <tp:taxon-name><tp:taxon-name-part taxon-name-part-type="subclass">Prosobranchia</tp:taxon-name-part></tp:taxon-name>: <tp:taxon-name><tp:taxon-name-part taxon-name-part-type="family">Hydrocenidae</tp:taxon-name-part></tp:taxon-name>, <tp:taxon-name><tp:taxon-name-part taxon-name-part-type="family">Helicinidae</tp:taxon-name-part></tp:taxon-name>.</article-title><source>Bulletin of the Florida State Museum Biological Sciences</source><volume>29</volume>(<issue>3</issue>): <fpage>101</fpage>–<lpage>152</lpage>. <ext-link xlink:type="simple" ext-link-type="uri" xlink:href="https://www.floridamuseum.ufl.edu/files/2114/7180/1931/Vol-29-No-3.PDF">https://www.floridamuseum.ufl.edu/files/2114/7180/1931/Vol-29-No-3.PDF</ext-link></mixed-citation></ref><ref id="B35"><mixed-citation xmlns:xlink="http://www.w3.org/1999/xlink" xlink:type="simple"><person-group><name name-style="western"><surname>Smith</surname><given-names>EA</given-names></name></person-group> (<year>1895</year>) <article-title>On a collection of land-shells from Sarawak, British North Borneo, Palawan, and other neighboring islands.</article-title><source>Proceedings of the Zoological Society of London</source><volume>63</volume>: <fpage>97</fpage>–<lpage>127</lpage>. <ext-link xlink:type="simple" ext-link-type="doi" xlink:href="10.1111/j.1469-7998.1895.tb07883.x">https://doi.org/10.1111/j.1469-7998.1895.tb07883.x</ext-link></mixed-citation></ref></ref-list></tp:taxon-treatment>
