# Supplementary material for: Conchological and molecular analysis of the “non-scaly” Bornean Georissa with descriptions of three new species (Gastropoda, Neritimorpha, Hydrocenidae)
Source: Zookeys. 2019 Apr 17;840:35–86. doi: 10.3897/zookeys.840.33326 (PMC6482118; doi:10.3897/zookeys.840.33326)
Supplement: XML Treatment for Georissa corrugata [file zookeys.840.33326-treatment2.xml]

<!DOCTYPE tp:taxon-treatment
  PUBLIC "-//TaxonX//DTD Taxonomic Treatment Publishing DTD v0 20100105//EN" "tax-treatment-NSO.dtd">
<tp:taxon-treatment xmlns:tp="http://www.plazi.org/taxpub"><tp:treatment-meta><kwd-group><label>Taxon classification</label><kwd><named-content xmlns:xlink="http://www.w3.org/1999/xlink" content-type="kingdom">Animalia</named-content></kwd><kwd><named-content xmlns:xlink="http://www.w3.org/1999/xlink" content-type="order">Cycloneritida</named-content></kwd><kwd><named-content xmlns:xlink="http://www.w3.org/1999/xlink" content-type="family">Hydrocenidae</named-content></kwd></kwd-group><mixed-citation publication-type="journal"><person-group><name><surname>Zacaery Khalik</surname><given-names>Mohd</given-names></name><name><surname>P. Hendriks</surname><given-names>Kasper</given-names></name><name><surname>J. Vermeulen</surname><given-names>Jaap</given-names></name><name><surname>Menno Schilthuizen</surname><given-names/></name></person-group><article-title>Conchological and molecular analysis of the “non-scaly” Bornean <italic><tp:taxon-name><tp:taxon-name-part taxon-name-part-type="genus" reg="Georissa">Georissa</tp:taxon-name-part></tp:taxon-name></italic> with descriptions of three new species (<tp:taxon-name><tp:taxon-name-part taxon-name-part-type="class">Gastropoda</tp:taxon-name-part></tp:taxon-name>, <tp:taxon-name><tp:taxon-name-part taxon-name-part-type="subclass">Neritimorpha</tp:taxon-name-part></tp:taxon-name>, <tp:taxon-name><tp:taxon-name-part taxon-name-part-type="family">Hydrocenidae</tp:taxon-name-part></tp:taxon-name>)</article-title><source>Zookeys</source><day>17</day><month>4</month><year>2019</year><volume>840</volume><fpage>35</fpage><lpage>86</lpage><pub-id pub-id-type="doi">10.3897/zookeys.840.33326</pub-id></mixed-citation></tp:treatment-meta><tp:nomenclature><tp:taxon-name>
                    <tp:taxon-name-part taxon-name-part-type="genus" reg="Georissa">Georissa</tp:taxon-name-part>
                    <tp:taxon-name-part taxon-name-part-type="species" reg="corrugata">corrugata</tp:taxon-name-part>
                    <object-id xmlns:xlink="http://www.w3.org/1999/xlink" content-type="zoobank" xlink:type="simple">http://zoobank.org/81610B3D-0DB9-48ED-89D3-DAA69BDD031B</object-id>
                  </tp:taxon-name><tp:taxon-status xmlns:xlink="http://www.w3.org/1999/xlink" xlink:type="simple">sp. n.</tp:taxon-status><xref ref-type="fig" rid="F6">Figure 6A–I</xref><!--PageBreak --></tp:nomenclature><tp:treatment-sec sec-type="type locality" id="SECID0ENEDI"><title>Type locality.</title><p>Batu Tomanggong, Kinabatangan valley, Sandakan, Sabah, Malaysia (<named-content xmlns:xlink="http://www.w3.org/1999/xlink" content-type="dwc:verbatimCoordinates" xlink:type="simple"><named-content content-type="geo-json" specific-use="{&#34;type&#34;:&#34;Point&#34;,&#34;coordinates&#34;:[118.304000,5.531000]}" id="NCID0EWEDI" xlink:type="simple">05°31.86'N, 118°18.24'E</named-content></named-content>).</p></tp:treatment-sec><tp:treatment-sec sec-type="type material" id="SECID0E1EDI"><title>Type material.</title><p><italic>Holotype</italic>. Batu Tomanggong, Kinabatangan valley, Sandakan, Sabah, Malaysia (<named-content xmlns:xlink="http://www.w3.org/1999/xlink" content-type="dwc:verbatimCoordinates" xlink:type="simple"><named-content content-type="geo-json" specific-use="{&#34;type&#34;:&#34;Point&#34;,&#34;coordinates&#34;:[118.304000,5.531000]}" id="NCID0EFFDI" xlink:type="simple">05°31.86'N, 118°18.24'E</named-content></named-content>): <named-content xmlns:xlink="http://www.w3.org/1999/xlink" content-type="dwc:institutional_code" xlink:type="simple">MZU</named-content>/MOL 16.15 (Fig. <xref ref-type="fig" rid="F6">6A–C</xref>) <italic>Paratypes</italic>. Batu Tomanggong, Kinabatangan valley, Sandakan, Sabah, Malaysia (<named-content xmlns:xlink="http://www.w3.org/1999/xlink" content-type="dwc:verbatimCoordinates" xlink:type="simple"><named-content content-type="geo-json" specific-use="{&#34;type&#34;:&#34;Point&#34;,&#34;coordinates&#34;:[118.304000,5.531000]}" id="NCID0E1FDI" xlink:type="simple">05°31.86'N, 118°18.24'E</named-content></named-content>): <named-content xmlns:xlink="http://www.w3.org/1999/xlink" content-type="dwc:institutional_code" xlink:type="simple">MZU</named-content>/MOL 16.16 (Fig. <xref ref-type="fig" rid="F6">6D–I</xref>). Batu Punggul, Sepulut valley, Sabah: <abbrev xmlns:xlink="http://www.w3.org/1999/xlink" content-type="institution" xlink:title="Jaap Vermeulen (personal collection)" id="ABBRID0EKGDI" xlink:type="simple">JJV</abbrev> 1903 (1). N Borneo: <named-content xmlns:xlink="http://www.w3.org/1999/xlink" content-type="dwc:institutional_code" xlink:type="simple">RMNH</named-content>/MOL 152848. Batu Keruak, Kinabatangan valley, Sabah (<named-content xmlns:xlink="http://www.w3.org/1999/xlink" content-type="dwc:verbatimCoordinates" xlink:type="simple"><named-content content-type="geo-json" specific-use="{&#34;type&#34;:&#34;Point&#34;,&#34;coordinates&#34;:[118.285000,5.523000]}" id="NCID0E1GDI" xlink:type="simple">05°31.38'N, 118°17.10'E</named-content></named-content>): BOR/MOL 1467, BOR/MOL 1844, BOR/MOL 11661 (1). Unnamed hill, Kinabatangan valley, Sabah (<named-content xmlns:xlink="http://www.w3.org/1999/xlink" content-type="dwc:verbatimCoordinates" xlink:type="simple"><named-content content-type="geo-json" specific-use="{&#34;type&#34;:&#34;Point&#34;,&#34;coordinates&#34;:[118.287167,5.518500]}" id="NCID0ECHDI" xlink:type="simple">05°31.11'N, 118°17.23'E</named-content></named-content>): BOR/MOL 2218 (1, juvenile).</p><fig id="F6" position="float" orientation="portrait"><label>Figure 6.</label><caption><p><italic><tp:taxon-name><tp:taxon-name-part taxon-name-part-type="genus" reg="Georissa">Georissa</tp:taxon-name-part><tp:taxon-name-part taxon-name-part-type="species" reg="corrugata">corrugata</tp:taxon-name-part></tp:taxon-name></italic> sp. n. <bold>A–C</bold> Holotype: <named-content xmlns:xlink="http://www.w3.org/1999/xlink" content-type="dwc:institutional_code" xlink:type="simple">MZU</named-content>/MOL 16.15 <bold>D–I</bold> paratype: <named-content xmlns:xlink="http://www.w3.org/1999/xlink" content-type="dwc:institutional_code" xlink:type="simple">MZU</named-content>/MOL 16.16 <bold>A, D</bold> shell apertural view <bold>B</bold> shell side view <bold>C</bold> shell rear view <bold>E, F</bold> shell cross-section from 3D model <bold>G</bold> shell top view <bold>H</bold> protoconch side view <bold>I</bold> close up of protoconch from top at 1000 × magnification. Scale bars: 500 µm (<bold>A–G</bold>); 200 µm (<bold>H</bold>); 10 µm (<bold>I</bold>).</p></caption><graphic xmlns:xlink="http://www.w3.org/1999/xlink" xlink:href="zookeys-840-035-g006.jpg" position="float" orientation="portrait" xlink:type="simple" id="oo_294755.jpg"/></fig></tp:treatment-sec><tp:treatment-sec sec-type="etymology" id="SECID0EKJDI"><title>Etymology.</title><p>The name is derived from a Latin word <italic>corrugatus</italic>, meaning “wrinkled”, referring to the coarse and irregular radial sculpture.</p></tp:treatment-sec><tp:treatment-sec sec-type="description" id="SECID0ESJDI"><title>Description.</title><p><italic>Protoconch</italic>. Colour: white. Sculpture pattern: parallel lines of varying width, widening before splitting in two. Mesh width: 3.1–6.2 µm, with the distance between each of the sculptural units as wide as the mesh width. <italic>Teleoconch</italic>. Colour: white. First whorl: rounded. Subsequent whorls: rounded. Suture: clearly impressed. Shoulder: narrow. Number of whorls: 2 ½–3. <abbrev xmlns:xlink="http://www.w3.org/1999/xlink" xlink:title="shell height" id="ABBRID0E3JDI" xlink:type="simple">SH</abbrev>: 1.14–1.43 mm. <abbrev xmlns:xlink="http://www.w3.org/1999/xlink" xlink:title="shell width" id="ABBRID0EAKDI" xlink:type="simple">SW</abbrev>: 1.01–1.11 mm. SI: 1.10–1.29. <italic>Shell sculpture</italic>. Radial sculpture: present, more prominent after the first whorl, wavy, irregular and widely spaced, often distinctly higher and strongly projected on and above the periphery. Spiral sculpture: present, regularly spaced, thin, discontinuous due the interruption by radial sculpture. <italic>Aperture</italic>. Shape: rounded to slightly ovoid, parietal side straight, palatal edge contiguous with the parietal side, palatal and <!--PageBreak -->basal sides convex. <abbrev xmlns:xlink="http://www.w3.org/1999/xlink" xlink:title="aperture height" id="ABBRID0EKKDI" xlink:type="simple">AH</abbrev>: 0.82–1.07 mm. <abbrev xmlns:xlink="http://www.w3.org/1999/xlink" xlink:title="aperture width" id="ABBRID0EOKDI" xlink:type="simple">AW</abbrev>: 1.00–1.09 mm. <abbrev xmlns:xlink="http://www.w3.org/1999/xlink" xlink:title="aperture index" id="ABBRID0ESKDI" xlink:type="simple">AI</abbrev>: 0.75–1.02. <italic>Holotype dimensions</italic>. <abbrev xmlns:xlink="http://www.w3.org/1999/xlink" xlink:title="shell height" id="ABBRID0EYKDI" xlink:type="simple">SH</abbrev>: 1.71 mm, <abbrev xmlns:xlink="http://www.w3.org/1999/xlink" xlink:title="shell width" id="ABBRID0E3KDI" xlink:type="simple">SW</abbrev>: 0.99 mm, <abbrev xmlns:xlink="http://www.w3.org/1999/xlink" xlink:title="aperture height" id="ABBRID0EALDI" xlink:type="simple">AH</abbrev>: 0.52 mm, <abbrev xmlns:xlink="http://www.w3.org/1999/xlink" xlink:title="aperture width" id="ABBRID0EELDI" xlink:type="simple">AW</abbrev>: 0.58 mm.</p></tp:treatment-sec><tp:treatment-sec sec-type="diagnosis" id="SECID0EILDI"><title>Diagnosis.</title><p>The wavy and irregular, widely spaced and strong radial sculpture, with thin regularly arranged spiral sculpture in between is diagnostic for <italic><tp:taxon-name><tp:taxon-name-part taxon-name-part-type="genus" reg="Georissa">G.</tp:taxon-name-part><tp:taxon-name-part taxon-name-part-type="species" reg="corrugata">corrugata</tp:taxon-name-part></tp:taxon-name></italic>. <italic><tp:taxon-name><tp:taxon-name-part taxon-name-part-type="genus" reg="Georissa">Georissa</tp:taxon-name-part><tp:taxon-name-part taxon-name-part-type="species" reg="similis">similis</tp:taxon-name-part></tp:taxon-name></italic> and <italic><tp:taxon-name><tp:taxon-name-part taxon-name-part-type="genus" reg="Georissa">G.</tp:taxon-name-part><tp:taxon-name-part taxon-name-part-type="species" reg="borneensis">borneensis</tp:taxon-name-part></tp:taxon-name></italic> have a somewhat similar arrangement of radial and spiral sculpture, but do not carry the protoconch sculpture consisting of parallel lines. The shell shape and size of <italic><tp:taxon-name><tp:taxon-name-part taxon-name-part-type="genus" reg="Georissa">G.</tp:taxon-name-part><tp:taxon-name-part taxon-name-part-type="species" reg="corrugata">corrugata</tp:taxon-name-part></tp:taxon-name></italic> are similar to <italic><tp:taxon-name><tp:taxon-name-part taxon-name-part-type="genus" reg="Georissa">G.</tp:taxon-name-part><tp:taxon-name-part taxon-name-part-type="species" reg="similis">similis</tp:taxon-name-part></tp:taxon-name></italic>. Besides the difference <!--PageBreak -->in the protoconch sculpture, the latter species also has more densely arranged radial sculpture on the teleoconch.</p></tp:treatment-sec><tp:treatment-sec sec-type="distribution" id="SECID0EHNDI"><title>Distribution.</title><p><italic><tp:taxon-name><tp:taxon-name-part taxon-name-part-type="genus" reg="Georissa">Georissa</tp:taxon-name-part><tp:taxon-name-part taxon-name-part-type="species" reg="corrugata">corrugata</tp:taxon-name-part></tp:taxon-name></italic> is distributed on the limestone hills of the lower Kinabatangan valley, known to occur from Gomantong to Batu Tomanggong, but always in low densities compared to other <italic><tp:taxon-name><tp:taxon-name-part taxon-name-part-type="genus" reg="Georissa">Georissa</tp:taxon-name-part></tp:taxon-name></italic> species. The species has also been found in the Sepulut valley, ca. a hundred km further to the southwest.</p></tp:treatment-sec></tp:taxon-treatment>
