# Supplementary material for: Conchological and molecular analysis of the “non-scaly” Bornean Georissa with descriptions of three new species (Gastropoda, Neritimorpha, Hydrocenidae)
Source: Zookeys. 2019 Apr 17;840:35–86. doi: 10.3897/zookeys.840.33326 (PMC6482118; doi:10.3897/zookeys.840.33326)
Supplement: XML Treatment for Georissa trusmadi [file zookeys.840.33326-treatment5.xml]

<!DOCTYPE tp:taxon-treatment
  PUBLIC "-//TaxonX//DTD Taxonomic Treatment Publishing DTD v0 20100105//EN" "tax-treatment-NSO.dtd">
<tp:taxon-treatment xmlns:tp="http://www.plazi.org/taxpub"><tp:treatment-meta><kwd-group><label>Taxon classification</label><kwd><named-content xmlns:xlink="http://www.w3.org/1999/xlink" content-type="kingdom">Animalia</named-content></kwd><kwd><named-content xmlns:xlink="http://www.w3.org/1999/xlink" content-type="order">Cycloneritida</named-content></kwd><kwd><named-content xmlns:xlink="http://www.w3.org/1999/xlink" content-type="family">Hydrocenidae</named-content></kwd></kwd-group><mixed-citation publication-type="journal"><person-group><name><surname>Zacaery Khalik</surname><given-names>Mohd</given-names></name><name><surname>P. Hendriks</surname><given-names>Kasper</given-names></name><name><surname>J. Vermeulen</surname><given-names>Jaap</given-names></name><name><surname>Menno Schilthuizen</surname><given-names/></name></person-group><article-title>Conchological and molecular analysis of the “non-scaly” Bornean <italic><tp:taxon-name><tp:taxon-name-part taxon-name-part-type="genus" reg="Georissa">Georissa</tp:taxon-name-part></tp:taxon-name></italic> with descriptions of three new species (<tp:taxon-name><tp:taxon-name-part taxon-name-part-type="class">Gastropoda</tp:taxon-name-part></tp:taxon-name>, <tp:taxon-name><tp:taxon-name-part taxon-name-part-type="subclass">Neritimorpha</tp:taxon-name-part></tp:taxon-name>, <tp:taxon-name><tp:taxon-name-part taxon-name-part-type="family">Hydrocenidae</tp:taxon-name-part></tp:taxon-name>)</article-title><source>Zookeys</source><day>17</day><month>4</month><year>2019</year><volume>840</volume><fpage>35</fpage><lpage>86</lpage><pub-id pub-id-type="doi">10.3897/zookeys.840.33326</pub-id></mixed-citation></tp:treatment-meta><tp:nomenclature><tp:taxon-name>
                    <tp:taxon-name-part taxon-name-part-type="genus" reg="Georissa">Georissa</tp:taxon-name-part>
                    <tp:taxon-name-part taxon-name-part-type="species" reg="trusmadi">trusmadi</tp:taxon-name-part>
                    <object-id xmlns:xlink="http://www.w3.org/1999/xlink" content-type="zoobank" xlink:type="simple">http://zoobank.org/B4441AFE-E2D5-4234-BE14-FDFDAEFAF3AE</object-id>
                  </tp:taxon-name><tp:taxon-status xmlns:xlink="http://www.w3.org/1999/xlink" xlink:type="simple">sp. n.</tp:taxon-status><xref ref-type="fig" rid="F9">Figures 9A–K</xref></tp:nomenclature><tp:treatment-sec sec-type="type locality" id="SECID0EJOAK"><title>Type locality.</title><p>Loloposon Cave, Gunung Trus Madi, Sabah, Malaysia (<named-content xmlns:xlink="http://www.w3.org/1999/xlink" content-type="dwc:verbatimCoordinates" xlink:type="simple"><named-content content-type="geo-json" specific-use="{&#34;type&#34;:&#34;Point&#34;,&#34;coordinates&#34;:[116.491833,5.650000]}" id="NCID0ESOAK" xlink:type="simple">05°39.00'N, 116°29.51'E</named-content></named-content>).</p></tp:treatment-sec><tp:treatment-sec sec-type="type material" id="SECID0EXOAK"><title>Type material.</title><p><italic>Holotype</italic>. Loloposon Cave, Gunung Trus Madi, Sabah, Malaysia (<named-content xmlns:xlink="http://www.w3.org/1999/xlink" content-type="dwc:verbatimCoordinates" xlink:type="simple"><named-content content-type="geo-json" specific-use="{&#34;type&#34;:&#34;Point&#34;,&#34;coordinates&#34;:[116.491833,5.650000]}" id="NCID0ECPAK" xlink:type="simple">05°39.00'N, 116°29.51'E</named-content></named-content>): <named-content xmlns:xlink="http://www.w3.org/1999/xlink" content-type="dwc:institutional_code" xlink:type="simple">MZU</named-content>/MOL 16.17 (Fig. <xref ref-type="fig" rid="F9">9A–C</xref>). <italic>Paratypes</italic>. Loloposon Cave, Gunung Trus Madi, Sabah, Malaysia (<named-content xmlns:xlink="http://www.w3.org/1999/xlink" content-type="dwc:verbatimCoordinates" xlink:type="simple"><named-content content-type="geo-json" specific-use="{&#34;type&#34;:&#34;Point&#34;,&#34;coordinates&#34;:[116.491833,5.650000]}" id="NCID0EYPAK" xlink:type="simple">05°39.00'N, 116°29.51'E</named-content></named-content>): <named-content xmlns:xlink="http://www.w3.org/1999/xlink" content-type="dwc:institutional_code" xlink:type="simple">MZU</named-content>/MOL 16.18 (8) (Fig. <xref ref-type="fig" rid="F9">9D–K</xref>). Gunung Trus Madi slopes, Gua Loloposon, Interior province, Sabah (<named-content xmlns:xlink="http://www.w3.org/1999/xlink" content-type="dwc:verbatimCoordinates" xlink:type="simple"><named-content content-type="geo-json" specific-use="{&#34;type&#34;:&#34;Point&#34;,&#34;coordinates&#34;:[116.491833,5.650000]}" id="NCID0EMQAK" xlink:type="simple">05°39.00'N, 116°29.51'E</named-content></named-content>) (20): <abbrev xmlns:xlink="http://www.w3.org/1999/xlink" content-type="institution" xlink:title="Jaap Vermeulen (personal collection)" id="ABBRID0ERQAK" xlink:type="simple">JJV</abbrev> 13231.</p><fig id="F9" position="float" orientation="portrait"><label>Figure 9.</label><caption><p><italic><tp:taxon-name><tp:taxon-name-part taxon-name-part-type="genus" reg="Georissa">Georissa</tp:taxon-name-part><tp:taxon-name-part taxon-name-part-type="species" reg="trusmadi">trusmadi</tp:taxon-name-part></tp:taxon-name></italic> sp. n. <bold>A–C</bold> Holotype: <named-content xmlns:xlink="http://www.w3.org/1999/xlink" content-type="dwc:institutional_code" xlink:type="simple">MZU</named-content>/MOL 16.17 <bold>D–K</bold> paratype: <named-content xmlns:xlink="http://www.w3.org/1999/xlink" content-type="dwc:institutional_code" xlink:type="simple">MZU</named-content>/MOL 16.18 <bold>A, D</bold> shell apertural view <bold>B</bold> shell side view <bold>C</bold> shell rear view <bold>E, F</bold> shell cross-section from 3D model <bold>G, H</bold> operculum frontal and ventral view from 3D model <bold>I</bold> shell top view <bold>J</bold> protoconch side view <bold>K</bold> close up of protoconch from top at 1000 × magnification. Scale bars: 500 µm (<bold>A–I</bold>); 200 µm (<bold>J</bold>); 10 µm (<bold>K</bold>).</p></caption><graphic xmlns:xlink="http://www.w3.org/1999/xlink" xlink:href="zookeys-840-035-g009.jpg" position="float" orientation="portrait" xlink:type="simple" id="oo_294758.jpg"/></fig></tp:treatment-sec><tp:treatment-sec sec-type="etymology" id="SECID0EYSAK"><title>Etymology.</title><p>The species is named after the type locality, Gunung Trus Madi, Sabah.</p></tp:treatment-sec><tp:treatment-sec sec-type="description" id="SECID0E4SAK"><title>Description.</title><p><italic>Protoconch</italic>. Colour: orange. Sculpture pattern: rounded to irregular sculptural shape. Mesh width: 3–30 µm. <italic>Teleoconch</italic>. Colour: orange. First whorl: convex. Subsequent whorls: convex. Suture: well-impressed. Shoulder: narrow. Number of whorls: 2 ¾–3 ½. <abbrev xmlns:xlink="http://www.w3.org/1999/xlink" xlink:title="shell height" id="ABBRID0EHTAK" xlink:type="simple">SH</abbrev>: 1.40–1.89 mm. <abbrev xmlns:xlink="http://www.w3.org/1999/xlink" xlink:title="shell width" id="ABBRID0ELTAK" xlink:type="simple">SW</abbrev>: 1.12–1.37 mm. SI: 1.22–1.38. <italic>Shell sculpture</italic>. Radial sculpture: absent, weak growth lines present throughout the shell surface. Spiral sculpture: present, strong spiral ribs, broadly spaced above the whorls, ca. 5–7 strongly raised spiral ribs on the body whorl of the adult individual, appearing immediately after the protoconch, thin spiral ribs in between the stronger ones, more densely spaced and weaker at the basal part of the body whorl. <italic>Aperture</italic>. Shape: rounded to slightly ovoid, straight to convex parietal side, palatal edge contiguous with the parietal side, basal side convex. <abbrev xmlns:xlink="http://www.w3.org/1999/xlink" xlink:title="aperture height" id="ABBRID0ETTAK" xlink:type="simple">AH</abbrev>: 0.59– 0.72 mm. <abbrev xmlns:xlink="http://www.w3.org/1999/xlink" xlink:title="aperture width" id="ABBRID0EXTAK" xlink:type="simple">AW</abbrev>: 0.66–0.79 mm. <abbrev xmlns:xlink="http://www.w3.org/1999/xlink" xlink:title="aperture index" id="ABBRID0E2TAK" xlink:type="simple">AI</abbrev>: 0.85–0.91. <italic>Holotype dimensions</italic>. <abbrev xmlns:xlink="http://www.w3.org/1999/xlink" xlink:title="shell height" id="ABBRID0EBUAK" xlink:type="simple">SH</abbrev>: 1.67 mm, <abbrev xmlns:xlink="http://www.w3.org/1999/xlink" xlink:title="shell width" id="ABBRID0EFUAK" xlink:type="simple">SW</abbrev>: 1.28 mm, <abbrev xmlns:xlink="http://www.w3.org/1999/xlink" xlink:title="aperture height" id="ABBRID0EJUAK" xlink:type="simple">AH</abbrev>: 0.68 mm, <abbrev xmlns:xlink="http://www.w3.org/1999/xlink" xlink:title="aperture width" id="ABBRID0ENUAK" xlink:type="simple">AW</abbrev>: 0.75 mm.</p></tp:treatment-sec><tp:treatment-sec sec-type="diagnosis" id="SECID0ERUAK"><title>Diagnosis.</title><p><italic><tp:taxon-name><tp:taxon-name-part taxon-name-part-type="genus" reg="Georissa">Georissa</tp:taxon-name-part><tp:taxon-name-part taxon-name-part-type="species" reg="trusmadi">trusmadi</tp:taxon-name-part></tp:taxon-name></italic> is characterised by the highly raised spiral sculpture. The number of strong spiral ribs on the first whorl is lower (3–5) than on the later whorls (5–7). The spiral sculpture is similar to <italic><tp:taxon-name><tp:taxon-name-part taxon-name-part-type="genus" reg="Georissa">G.</tp:taxon-name-part><tp:taxon-name-part taxon-name-part-type="species" reg="insulae">insulae</tp:taxon-name-part></tp:taxon-name></italic> and <italic><tp:taxon-name><tp:taxon-name-part taxon-name-part-type="genus" reg="Georissa">G.</tp:taxon-name-part><tp:taxon-name-part taxon-name-part-type="species" reg="hungerfordi">hungerfordi</tp:taxon-name-part></tp:taxon-name></italic>, but always shows fewer ribs. Based on the shell habitus, it is similar to <italic><tp:taxon-name><tp:taxon-name-part taxon-name-part-type="genus" reg="Georissa">G.</tp:taxon-name-part><tp:taxon-name-part taxon-name-part-type="species" reg="hungerfordi">hungerfordi</tp:taxon-name-part></tp:taxon-name></italic> from Sarawak. The latter species, however, has the spiral ribs on the body whorl less strongly raised.</p></tp:treatment-sec><tp:treatment-sec sec-type="distribution" id="SECID0EDWAK"><title>Distribution.</title><p><italic><tp:taxon-name><tp:taxon-name-part taxon-name-part-type="genus" reg="Georissa">Georissa</tp:taxon-name-part><tp:taxon-name-part taxon-name-part-type="species" reg="trusmadi">trusmadi</tp:taxon-name-part></tp:taxon-name></italic> is only known from Gunung Trus Madi, Sabah.</p></tp:treatment-sec></tp:taxon-treatment>
