# Supplementary material for: Conchological and molecular analysis of the “non-scaly” Bornean Georissa with descriptions of three new species (Gastropoda, Neritimorpha, Hydrocenidae)
Source: Zookeys. 2019 Apr 17;840:35–86. doi: 10.3897/zookeys.840.33326 (PMC6482118; doi:10.3897/zookeys.840.33326)
Supplement: XML Treatment for Georissa leucococca [file zookeys.840.33326-treatment6.xml]

<!DOCTYPE tp:taxon-treatment
  PUBLIC "-//TaxonX//DTD Taxonomic Treatment Publishing DTD v0 20100105//EN" "tax-treatment-NSO.dtd">
<tp:taxon-treatment xmlns:tp="http://www.plazi.org/taxpub"><tp:treatment-meta><kwd-group><label>Taxon classification</label><kwd><named-content xmlns:xlink="http://www.w3.org/1999/xlink" content-type="kingdom">Animalia</named-content></kwd><kwd><named-content xmlns:xlink="http://www.w3.org/1999/xlink" content-type="order">Cycloneritida</named-content></kwd><kwd><named-content xmlns:xlink="http://www.w3.org/1999/xlink" content-type="family">Hydrocenidae</named-content></kwd></kwd-group><mixed-citation publication-type="journal"><person-group><name><surname>Zacaery Khalik</surname><given-names>Mohd</given-names></name><name><surname>P. Hendriks</surname><given-names>Kasper</given-names></name><name><surname>J. Vermeulen</surname><given-names>Jaap</given-names></name><name><surname>Menno Schilthuizen</surname><given-names/></name></person-group><article-title>Conchological and molecular analysis of the “non-scaly” Bornean <italic><tp:taxon-name><tp:taxon-name-part taxon-name-part-type="genus" reg="Georissa">Georissa</tp:taxon-name-part></tp:taxon-name></italic> with descriptions of three new species (<tp:taxon-name><tp:taxon-name-part taxon-name-part-type="class">Gastropoda</tp:taxon-name-part></tp:taxon-name>, <tp:taxon-name><tp:taxon-name-part taxon-name-part-type="subclass">Neritimorpha</tp:taxon-name-part></tp:taxon-name>, <tp:taxon-name><tp:taxon-name-part taxon-name-part-type="family">Hydrocenidae</tp:taxon-name-part></tp:taxon-name>)</article-title><source>Zookeys</source><day>17</day><month>4</month><year>2019</year><volume>840</volume><fpage>35</fpage><lpage>86</lpage><pub-id pub-id-type="doi">10.3897/zookeys.840.33326</pub-id></mixed-citation></tp:treatment-meta><tp:nomenclature><tp:taxon-name>
                    <tp:taxon-name-part taxon-name-part-type="genus" reg="Georissa">Georissa</tp:taxon-name-part>
                    <tp:taxon-name-part taxon-name-part-type="species" reg="leucococca">leucococca</tp:taxon-name-part>
                  </tp:taxon-name><tp:taxon-authority>Vermeulen, Liew &amp; Schilthuizen, 2015</tp:taxon-authority><xref ref-type="fig" rid="F10">Figure 10A–I</xref><!--PageBreak --><tp:nomenclature-citation-list><tp:nomenclature-citation><tp:taxon-name>
                        <tp:taxon-name-part taxon-name-part-type="genus" reg="Georissa">Georissa</tp:taxon-name-part>
                        <tp:taxon-name-part taxon-name-part-type="species" reg="leucococca">leucococca</tp:taxon-name-part>
                      </tp:taxon-name><comment>Vermeulen et al., 2015: 33, fig. 19 A-B; <xref ref-type="bibr" rid="B20">Marzuki and Foon 2016</xref>: 317; <xref ref-type="bibr" rid="B16">Khalik et al. 2018</xref>: 2.</comment></tp:nomenclature-citation></tp:nomenclature-citation-list></tp:nomenclature><tp:treatment-sec sec-type="type locality" id="SECID0ETYAK"><title>Type locality.</title><p>Malaysia, Sabah, Interior Province, Sepulut valley, Gua Pungiton (<named-content xmlns:xlink="http://www.w3.org/1999/xlink" content-type="dwc:verbatimCoordinates" xlink:type="simple"><named-content content-type="geo-json" specific-use="{&#34;type&#34;:&#34;Point&#34;,&#34;coordinates&#34;:[116.600667,4.706833]}" id="NCID0E3YAK" xlink:type="simple">04°42.41'N, 116°36.04'E</named-content></named-content>).</p><p><bold>Type material.</bold><italic>Holotype</italic> (Holotype by original designation). Malaysia, Sabah, Interior Province, Sepulut valley, Gua Pungiton (<named-content xmlns:xlink="http://www.w3.org/1999/xlink" content-type="dwc:verbatimCoordinates" xlink:type="simple"><named-content content-type="geo-json" specific-use="{&#34;type&#34;:&#34;Point&#34;,&#34;coordinates&#34;:[116.600667,4.706833]}" id="NCID0EKZAK" xlink:type="simple">04°42.41'N, 116°36.04'E</named-content></named-content>): <named-content xmlns:xlink="http://www.w3.org/1999/xlink" content-type="dwc:institutional_code" xlink:type="simple">RMNH</named-content>/MOL 5003956 (not seen, we were unable to locate the material in <named-content xmlns:xlink="http://www.w3.org/1999/xlink" content-type="dwc:institutional_code" xlink:type="simple">RMNH</named-content> collection). <italic>Paratypes</italic>. Malaysia, Sabah, Interior Province, Sepulut valley, Gua Pungiton (<named-content xmlns:xlink="http://www.w3.org/1999/xlink" content-type="dwc:verbatimCoordinates" xlink:type="simple"><named-content content-type="geo-json" specific-use="{&#34;type&#34;:&#34;Point&#34;,&#34;coordinates&#34;:[116.600667,4.706833]}" id="NCID0EE1AK" xlink:type="simple">04°42.41'N, 116°36.04'E</named-content></named-content>): <named-content xmlns:xlink="http://www.w3.org/1999/xlink" content-type="dwc:institutional_code" xlink:type="simple">NHMUK</named-content> 20150572, <abbrev xmlns:xlink="http://www.w3.org/1999/xlink" content-type="institution" xlink:title="Jaap Vermeulen (personal collection)" id="ABBRID0ER1AK" xlink:type="simple">JJV</abbrev> 8081.</p><!--PageBreak --></tp:treatment-sec><tp:treatment-sec sec-type="material" id="SECID0EX1AK"><title>Other material.</title><p>Gua Sanaron, Sepulut valley, Sabah (<named-content xmlns:xlink="http://www.w3.org/1999/xlink" content-type="dwc:verbatimCoordinates" xlink:type="simple"><named-content content-type="geo-json" specific-use="{&#34;type&#34;:&#34;Point&#34;,&#34;coordinates&#34;:[116.602667,4.708667]}" id="NCID0EA2AK" xlink:type="simple">04°42.52'N, 116°36.16'E</named-content></named-content>): <abbrev xmlns:xlink="http://www.w3.org/1999/xlink" content-type="institution" xlink:title="Jaap Vermeulen (personal collection)" id="ABBRID0EF2AK" xlink:type="simple">JJV</abbrev> 8068. Gua Pungiton, Sepulut valley, Sabah: BOR/MOL 61. Gua Madai, Tawau province, Sabah (<named-content xmlns:xlink="http://www.w3.org/1999/xlink" content-type="dwc:verbatimCoordinates" xlink:type="simple"><named-content content-type="geo-json" specific-use="{&#34;type&#34;:&#34;Point&#34;,&#34;coordinates&#34;:[118.133333,4.733333]}" id="NCID0EN2AK" xlink:type="simple">04°44.00'N, 118°8.00'E</named-content></named-content>): <abbrev xmlns:xlink="http://www.w3.org/1999/xlink" content-type="institution" xlink:title="Jaap Vermeulen (personal collection)" id="ABBRID0ES2AK" xlink:type="simple">JJV</abbrev> 1736. Batu Temurung, Sepulut valley, Sabah (<named-content xmlns:xlink="http://www.w3.org/1999/xlink" content-type="dwc:verbatimCoordinates" xlink:type="simple"><named-content content-type="geo-json" specific-use="{&#34;type&#34;:&#34;Point&#34;,&#34;coordinates&#34;:[116.573333,4.707500]}" id="NCID0E12AK" xlink:type="simple">04°42.45'N, 116°34.40'E</named-content></named-content>): <abbrev xmlns:xlink="http://www.w3.org/1999/xlink" content-type="institution" xlink:title="Jaap Vermeulen (personal collection)" id="ABBRID0E62AK" xlink:type="simple">JJV</abbrev> 12681. Clearwater Cave, Mulu National Park, Sarawak: <abbrev xmlns:xlink="http://www.w3.org/1999/xlink" content-type="institution" xlink:title="Jaap Vermeulen (personal collection)" id="ABBRID0EE3AK" xlink:type="simple">JJV</abbrev> 13098. Bukit Sarang group, Lower Tatau River valley, Sarawak: <abbrev xmlns:xlink="http://www.w3.org/1999/xlink" content-type="institution" xlink:title="Jaap Vermeulen (personal collection)" id="ABBRID0EJ3AK" xlink:type="simple">JJV</abbrev> 12571, <abbrev xmlns:xlink="http://www.w3.org/1999/xlink" content-type="institution" xlink:title="Jaap Vermeulen (personal collection)" id="ABBRID0EO3AK" xlink:type="simple">JJV</abbrev> 12848, <abbrev xmlns:xlink="http://www.w3.org/1999/xlink" content-type="institution" xlink:title="Jaap Vermeulen (personal collection)" id="ABBRID0ET3AK" xlink:type="simple">JJV</abbrev> 12849. Gunung Segu near Kampung Benuk, Penrissen valley, Sarawak (<named-content xmlns:xlink="http://www.w3.org/1999/xlink" content-type="dwc:verbatimCoordinates" xlink:type="simple"><named-content content-type="geo-json" specific-use="{&#34;type&#34;:&#34;Point&#34;,&#34;coordinates&#34;:[110.288167,1.307833]}" id="NCID0E23AK" xlink:type="simple">01°18.47'N, 110°17.29'E</named-content></named-content>): <abbrev xmlns:xlink="http://www.w3.org/1999/xlink" content-type="institution" xlink:title="Jaap Vermeulen (personal collection)" id="ABBRID0EA4AK" xlink:type="simple">JJV</abbrev> 12569. Bt. Krian, Upper Penrissen valley, Sarawak (<named-content xmlns:xlink="http://www.w3.org/1999/xlink" content-type="dwc:verbatimCoordinates" xlink:type="simple"><named-content content-type="geo-json" specific-use="{&#34;type&#34;:&#34;Point&#34;,&#34;coordinates&#34;:[110.359000,1.203333]}" id="NCID0EI4AK" xlink:type="simple">01°12.20'N, 110°21.54'E</named-content></named-content>): <abbrev xmlns:xlink="http://www.w3.org/1999/xlink" content-type="institution" xlink:title="Jaap Vermeulen (personal collection)" id="ABBRID0EN4AK" xlink:type="simple">JJV</abbrev> 14217. Kampung Semedang, Lower Penrissen valley, Sarawak (<named-content xmlns:xlink="http://www.w3.org/1999/xlink" content-type="dwc:verbatimCoordinates" xlink:type="simple"><named-content content-type="geo-json" specific-use="{&#34;type&#34;:&#34;Point&#34;,&#34;coordinates&#34;:[110.270667,1.291500]}" id="NCID0EV4AK" xlink:type="simple">01°17.49'N, 110°16.24'E</named-content></named-content>): <abbrev xmlns:xlink="http://www.w3.org/1999/xlink" content-type="institution" xlink:title="Jaap Vermeulen (personal collection)" id="ABBRID0E14AK" xlink:type="simple">JJV</abbrev> 14221. Gunung Aup, Bau, Sarawak (<named-content xmlns:xlink="http://www.w3.org/1999/xlink" content-type="dwc:verbatimCoordinates" xlink:type="simple"><named-content content-type="geo-json" specific-use="{&#34;type&#34;:&#34;Point&#34;,&#34;coordinates&#34;:[110.067333,1.356000]}" id="NCID0EC5AK" xlink:type="simple">01°21.36'N, 110°4.04'E</named-content></named-content>): <abbrev xmlns:xlink="http://www.w3.org/1999/xlink" content-type="institution" xlink:title="Jaap Vermeulen (personal collection)" id="ABBRID0EH5AK" xlink:type="simple">JJV</abbrev> 12570. Gunung Rapih, Bau, Sarawak (<named-content xmlns:xlink="http://www.w3.org/1999/xlink" content-type="dwc:verbatimCoordinates" xlink:type="simple"><named-content content-type="geo-json" specific-use="{&#34;type&#34;:&#34;Point&#34;,&#34;coordinates&#34;:[110.138167,1.385833]}" id="NCID0EP5AK" xlink:type="simple">01°23.15'N, 110°8.29'E</named-content></named-content>): <abbrev xmlns:xlink="http://www.w3.org/1999/xlink" content-type="institution" xlink:title="Jaap Vermeulen (personal collection)" id="ABBRID0EU5AK" xlink:type="simple">JJV</abbrev> 12572 (Fig. <xref ref-type="fig" rid="F10">10</xref>). Gunung Chupak, Sungei Bukar headwaters, Sarawak (<named-content xmlns:xlink="http://www.w3.org/1999/xlink" content-type="dwc:verbatimCoordinates" xlink:type="simple"><named-content content-type="geo-json" specific-use="{&#34;type&#34;:&#34;Point&#34;,&#34;coordinates&#34;:[110.341667,1.234167]}" id="NCID0EA6AK" xlink:type="simple">01°14.05'N, 110°20.50'E</named-content></named-content>): <abbrev xmlns:xlink="http://www.w3.org/1999/xlink" content-type="institution" xlink:title="Jaap Vermeulen (personal collection)" id="ABBRID0EE6AK" xlink:type="simple">JJV</abbrev> 14218, <abbrev xmlns:xlink="http://www.w3.org/1999/xlink" content-type="institution" xlink:title="Jaap Vermeulen (personal collection)" id="ABBRID0EJ6AK" xlink:type="simple">JJV</abbrev> 14219. Batu Staat, Sungei Sarawak Kiri valley, Sarawak (<named-content xmlns:xlink="http://www.w3.org/1999/xlink" content-type="dwc:verbatimCoordinates" xlink:type="simple"><named-content content-type="geo-json" specific-use="{&#34;type&#34;:&#34;Point&#34;,&#34;coordinates&#34;:[110.242500,1.392500]}" id="NCID0ER6AK" xlink:type="simple">01°23.55'N, 110°14.55'E</named-content></named-content>): <abbrev xmlns:xlink="http://www.w3.org/1999/xlink" content-type="institution" xlink:title="Jaap Vermeulen (personal collection)" id="ABBRID0EW6AK" xlink:type="simple">JJV</abbrev> 14220.</p><fig id="F10" position="float" orientation="portrait"><label>Figure 10.</label><caption><p><italic><tp:taxon-name><tp:taxon-name-part taxon-name-part-type="genus" reg="Georissa">Georissa</tp:taxon-name-part><tp:taxon-name-part taxon-name-part-type="species" reg="leucococca">leucococca</tp:taxon-name-part></tp:taxon-name></italic> Vermeulen et al., 2015. <bold>A–I</bold><abbrev xmlns:xlink="http://www.w3.org/1999/xlink" content-type="institution" xlink:title="Jaap Vermeulen (personal collection)" id="ABBRID0EQABK" xlink:type="simple">JJV</abbrev> 12572 <bold>A, D</bold> shell apertural view <bold>B</bold> shell side view <bold>C</bold> shell rear view <bold>E, F</bold> shell cross-section from 3D model <bold>G</bold> shell top view <bold>H</bold> protoconch side view <bold>I</bold> close up of protoconch from top at 1000 × magnification. Scale bars: 500 µm (<bold>A–G</bold>); 200 µm (<bold>H</bold>); 10 µm (<bold>I</bold>).</p></caption><graphic xmlns:xlink="http://www.w3.org/1999/xlink" xlink:href="zookeys-840-035-g010.jpg" position="float" orientation="portrait" xlink:type="simple" id="oo_294759.jpg"/></fig></tp:treatment-sec><tp:treatment-sec sec-type="description" id="SECID0EOBBK"><title>Description.</title><p><italic>Protoconch</italic>. Colour: white. Sculpture pattern: minutely formed, a mix of rounded, semi-elliptic to ellipsoidal. Mesh width: 1–2 µm. <italic>Teleoconch</italic>. Colour: white. First whorl: convex. Subsequent whorls: convex. Suture: well-impressed. Shoulder: narrow. Number of whorls: 2 ¼. <abbrev xmlns:xlink="http://www.w3.org/1999/xlink" xlink:title="shell height" id="ABBRID0EYBBK" xlink:type="simple">SH</abbrev>: 0.62–0.72 mm. <abbrev xmlns:xlink="http://www.w3.org/1999/xlink" xlink:title="shell width" id="ABBRID0E3BBK" xlink:type="simple">SW</abbrev>: 0.60–0.70 mm. SI: 0.97–1.06. <italic>Shell sculpture</italic>. Radial sculpture: absent, only weak growth lines at irregular intervals are visible. Spiral sculpture: present, thin, regularly spaced, appearing immediately after the protoconch, distorted by the growth lines, more prominent at the upper whorls, becoming weaker when closer to the columellar region. <italic>Aperture</italic>. Shape: semi-elliptic, straight to concave parietal side, palatal side rounded, palatal edge contiguous with the body whorl, basal side convex. Umbilicus: open, with a narrow space underneath the reflected columellar peristome. <abbrev xmlns:xlink="http://www.w3.org/1999/xlink" xlink:title="aperture height" id="ABBRID0EECBK" xlink:type="simple">AH</abbrev>: 0.31– 0.37 mm. <abbrev xmlns:xlink="http://www.w3.org/1999/xlink" xlink:title="aperture width" id="ABBRID0EICBK" xlink:type="simple">AW</abbrev>: 0.33–0.38 mm. <abbrev xmlns:xlink="http://www.w3.org/1999/xlink" xlink:title="aperture index" id="ABBRID0EMCBK" xlink:type="simple">AI</abbrev>: 0.87–0.97.</p></tp:treatment-sec><tp:treatment-sec sec-type="diagnosis" id="SECID0EQCBK"><title>Diagnosis.</title><p><italic><tp:taxon-name><tp:taxon-name-part taxon-name-part-type="genus" reg="Georissa">Georissa</tp:taxon-name-part><tp:taxon-name-part taxon-name-part-type="species" reg="leucococca">leucococca</tp:taxon-name-part></tp:taxon-name></italic> has spiral sculpture that is more prominent at the upper part of the whorls, similar to <italic><tp:taxon-name><tp:taxon-name-part taxon-name-part-type="genus" reg="Georissa">G.</tp:taxon-name-part><tp:taxon-name-part taxon-name-part-type="species" reg="bangueyensis">bangueyensis</tp:taxon-name-part></tp:taxon-name></italic>. <italic><tp:taxon-name><tp:taxon-name-part taxon-name-part-type="genus" reg="Georissa">Georissa</tp:taxon-name-part><tp:taxon-name-part taxon-name-part-type="species" reg="leucococca">leucococca</tp:taxon-name-part></tp:taxon-name></italic> is so far the only known Bornean <italic><tp:taxon-name><tp:taxon-name-part taxon-name-part-type="genus" reg="Georissa">Georissa</tp:taxon-name-part></tp:taxon-name></italic> with an open umbilicus and with an adult shell size of hardly more than 1 mm. It has an angular shell shape, similar to <italic><tp:taxon-name><tp:taxon-name-part taxon-name-part-type="genus" reg="Georissa">G.</tp:taxon-name-part><tp:taxon-name-part taxon-name-part-type="species" reg="borneensis">borneensis</tp:taxon-name-part></tp:taxon-name></italic>.</p></tp:treatment-sec><tp:treatment-sec sec-type="distribution" id="SECID0EJEBK"><title>Distribution.</title><p><italic><tp:taxon-name><tp:taxon-name-part taxon-name-part-type="genus" reg="Georissa">Georissa</tp:taxon-name-part><tp:taxon-name-part taxon-name-part-type="species" reg="leucococca">leucococca</tp:taxon-name-part></tp:taxon-name></italic> is widely distributed in Malaysian Borneo. The species is known to occur from west Sarawak to east Sabah.</p></tp:treatment-sec><ref-list><ref id="B20"><mixed-citation xmlns:xlink="http://www.w3.org/1999/xlink" xlink:type="simple"><person-group><name name-style="western"><surname>Marzuki</surname><given-names>ME</given-names></name><name name-style="western"><surname>Foon</surname><given-names>JK</given-names></name></person-group> (<year>2016</year>) <article-title>A new land snail, Arinia (Notharinia) micro (<tp:taxon-name><tp:taxon-name-part taxon-name-part-type="subclass">Caenogastropoda</tp:taxon-name-part></tp:taxon-name>: <tp:taxon-name><tp:taxon-name-part taxon-name-part-type="superfamily">Cyclophoroidea</tp:taxon-name-part></tp:taxon-name>: <tp:taxon-name><tp:taxon-name-part taxon-name-part-type="family">Diplommatinidae</tp:taxon-name-part></tp:taxon-name>), from a limestone karst in Perak, Peninsular Malaysia.</article-title><source>Raffles Bulletin of Zoology</source><volume>64</volume>: <fpage>313</fpage>–<lpage>318</lpage>. <ext-link xlink:type="simple" ext-link-type="uri" xlink:href="https://lkcnhm.nus.edu.sg/app/uploads/2017/06/64rbz313-318.pdf">https://lkcnhm.nus.edu.sg/app/uploads/2017/06/64rbz313-318.pdf</ext-link></mixed-citation></ref><ref id="B16"><mixed-citation xmlns:xlink="http://www.w3.org/1999/xlink" xlink:type="simple"><person-group><name name-style="western"><surname>Khalik</surname><given-names>MZ</given-names></name><name name-style="western"><surname>Hendriks</surname><given-names>K</given-names></name><name name-style="western"><surname>Vermeulen</surname><given-names>JJ</given-names></name><name name-style="western"><surname>Schilthuizen</surname><given-names>M</given-names></name></person-group> (<year>2018</year>) <article-title>A molecular and conchological dissection of the “scaly” <italic><tp:taxon-name><tp:taxon-name-part taxon-name-part-type="genus">Georissa</tp:taxon-name-part></tp:taxon-name></italic> of Malaysian Borneo (<tp:taxon-name><tp:taxon-name-part taxon-name-part-type="class">Gastropoda</tp:taxon-name-part></tp:taxon-name>, <tp:taxon-name><tp:taxon-name-part taxon-name-part-type="subclass">Neritimorpha</tp:taxon-name-part></tp:taxon-name>, <tp:taxon-name><tp:taxon-name-part taxon-name-part-type="family">Hydrocenidae</tp:taxon-name-part></tp:taxon-name>).</article-title><source>ZooKeys</source><volume>773</volume>: <fpage>1</fpage>–<lpage>55</lpage>. <ext-link xlink:type="simple" ext-link-type="doi" xlink:href="10.3897/zookeys.773.24878.figure10">https://doi.org/10.3897/zookeys.773.24878.figure10</ext-link></mixed-citation></ref></ref-list></tp:taxon-treatment>
