# Supplementary material for: Conchological and molecular analysis of the “non-scaly” Bornean Georissa with descriptions of three new species (Gastropoda, Neritimorpha, Hydrocenidae)
Source: Zookeys. 2019 Apr 17;840:35–86. doi: 10.3897/zookeys.840.33326 (PMC6482118; doi:10.3897/zookeys.840.33326)
Supplement: XML Treatment for Georissa hungerfordi [file zookeys.840.33326-treatment7.xml]

<!DOCTYPE tp:taxon-treatment
  PUBLIC "-//TaxonX//DTD Taxonomic Treatment Publishing DTD v0 20100105//EN" "tax-treatment-NSO.dtd">
<tp:taxon-treatment xmlns:tp="http://www.plazi.org/taxpub"><tp:treatment-meta><kwd-group><label>Taxon classification</label><kwd><named-content xmlns:xlink="http://www.w3.org/1999/xlink" content-type="kingdom">Animalia</named-content></kwd><kwd><named-content xmlns:xlink="http://www.w3.org/1999/xlink" content-type="order">Cycloneritida</named-content></kwd><kwd><named-content xmlns:xlink="http://www.w3.org/1999/xlink" content-type="family">Hydrocenidae</named-content></kwd></kwd-group><mixed-citation publication-type="journal"><person-group><name><surname>Zacaery Khalik</surname><given-names>Mohd</given-names></name><name><surname>P. Hendriks</surname><given-names>Kasper</given-names></name><name><surname>J. Vermeulen</surname><given-names>Jaap</given-names></name><name><surname>Menno Schilthuizen</surname><given-names/></name></person-group><article-title>Conchological and molecular analysis of the “non-scaly” Bornean <italic><tp:taxon-name><tp:taxon-name-part taxon-name-part-type="genus" reg="Georissa">Georissa</tp:taxon-name-part></tp:taxon-name></italic> with descriptions of three new species (<tp:taxon-name><tp:taxon-name-part taxon-name-part-type="class">Gastropoda</tp:taxon-name-part></tp:taxon-name>, <tp:taxon-name><tp:taxon-name-part taxon-name-part-type="subclass">Neritimorpha</tp:taxon-name-part></tp:taxon-name>, <tp:taxon-name><tp:taxon-name-part taxon-name-part-type="family">Hydrocenidae</tp:taxon-name-part></tp:taxon-name>)</article-title><source>Zookeys</source><day>17</day><month>4</month><year>2019</year><volume>840</volume><fpage>35</fpage><lpage>86</lpage><pub-id pub-id-type="doi">10.3897/zookeys.840.33326</pub-id></mixed-citation></tp:treatment-meta><tp:nomenclature><tp:taxon-name>
                    <tp:taxon-name-part taxon-name-part-type="genus" reg="Georissa">Georissa</tp:taxon-name-part>
                    <tp:taxon-name-part taxon-name-part-type="species" reg="hungerfordi">hungerfordi</tp:taxon-name-part>
                  </tp:taxon-name><tp:taxon-authority>Godwin-Austen, 1889</tp:taxon-authority><xref ref-type="fig" rid="F1">Figures 1D</xref><xref ref-type="fig" rid="F11">, 11A–K</xref><tp:nomenclature-citation-list><tp:nomenclature-citation><tp:taxon-name>
                        <tp:taxon-name-part taxon-name-part-type="genus" reg="Georissa">Georissa</tp:taxon-name-part>
                        <tp:taxon-name-part taxon-name-part-type="species" reg="hungerfordi">hungerfordi</tp:taxon-name-part>
                      </tp:taxon-name><comment>Godwin-Austen, 1889: 354, Plate XXXIX, fig. 9.</comment></tp:nomenclature-citation><tp:nomenclature-citation><tp:taxon-name>
                        <tp:taxon-name-part taxon-name-part-type="genus" reg="Georissa">Georissa</tp:taxon-name-part>
                        <tp:taxon-name-part taxon-name-part-type="species" reg="lowi">lowi</tp:taxon-name-part>
                      </tp:taxon-name><comment>Smith, 1893: 351.</comment></tp:nomenclature-citation><tp:nomenclature-citation><tp:taxon-name>
                        <tp:taxon-name-part taxon-name-part-type="genus" reg="Georissa">Georissa</tp:taxon-name-part>
                        <tp:taxon-name-part taxon-name-part-type="species" reg="williamsi">williamsi</tp:taxon-name-part>
                      </tp:taxon-name><comment>Godwin-Austen: <xref ref-type="bibr" rid="B36">Thompson and Dance 1983</xref>: 124 (<bold>non</bold><tp:taxon-name><tp:taxon-name-part taxon-name-part-type="genus" reg="Georissa">G.</tp:taxon-name-part><tp:taxon-name-part taxon-name-part-type="species" reg="williamsi">williamsi</tp:taxon-name-part></tp:taxon-name> Godwin-Austen, 1889; <tp:taxon-name><tp:taxon-name-part taxon-name-part-type="genus" reg="Georissa">G.</tp:taxon-name-part><tp:taxon-name-part taxon-name-part-type="species" reg="javana">javana</tp:taxon-name-part></tp:taxon-name> Möllendorff, 1897; <tp:taxon-name><tp:taxon-name-part taxon-name-part-type="genus" reg="Georissa">G.</tp:taxon-name-part><tp:taxon-name-part taxon-name-part-type="species" reg="javana">javana</tp:taxon-name-part><tp:taxon-name-part taxon-name-part-type="subspecies" reg="intermedia">intermedia</tp:taxon-name-part></tp:taxon-name> Möllendorff, 1897).</comment></tp:nomenclature-citation></tp:nomenclature-citation-list></tp:nomenclature><tp:treatment-sec sec-type="type locality" id="SECID0ETIBK"><title>Type locality.</title><p>Borneo.</p></tp:treatment-sec><tp:treatment-sec sec-type="type material" id="SECID0EYIBK"><title>Type material.</title><p><italic>Lectotype</italic> (Designation by <xref ref-type="bibr" rid="B36">Thompson and Dance 1983</xref>). Borneo: <named-content xmlns:xlink="http://www.w3.org/1999/xlink" content-type="dwc:institutional_code" xlink:type="simple">NHMUK</named-content> 1891.3.17.864 (glued on paper) (Fig. <xref ref-type="fig" rid="F1">1D</xref>).</p></tp:treatment-sec><tp:treatment-sec sec-type="material" id="SECID0EQJBK"><title>Other material.</title><p>Rumbang, Sarawak: <named-content xmlns:xlink="http://www.w3.org/1999/xlink" content-type="dwc:institutional_code" xlink:type="simple">NHMUK</named-content> 1893.6.7.71, <named-content xmlns:xlink="http://www.w3.org/1999/xlink" content-type="dwc:institutional_code" xlink:type="simple">NHMUK</named-content> 1893.6.7.108-110, <named-content xmlns:xlink="http://www.w3.org/1999/xlink" content-type="dwc:institutional_code" xlink:type="simple">NHMUK</named-content> 94.7.21.58 (glued on paper), <named-content xmlns:xlink="http://www.w3.org/1999/xlink" content-type="dwc:institutional_code" xlink:type="simple">NHMUK</named-content> 94.7.20.63-4 (glued on paper). Regu, Kampung Timurang, Padawan/Penrissen, Kuching, Sarawak (<named-content xmlns:xlink="http://www.w3.org/1999/xlink" content-type="dwc:verbatimCoordinates" xlink:type="simple"><named-content content-type="geo-json" specific-use="{&#34;type&#34;:&#34;Point&#34;,&#34;coordinates&#34;:[110.280333,1.213667]}" id="NCID0EZKBK" xlink:type="simple">01°12.82'N, 110°16.82'E</named-content></named-content>): <named-content xmlns:xlink="http://www.w3.org/1999/xlink" content-type="dwc:institutional_code" xlink:type="simple">MZU</named-content>/MOL 16.10. Gunong Mawah, Kampung Bengoh, Padawan/Penrissan, Kuching, Sarawak (<named-content xmlns:xlink="http://www.w3.org/1999/xlink" content-type="dwc:verbatimCoordinates" xlink:type="simple"><named-content content-type="geo-json" specific-use="{&#34;type&#34;:&#34;Point&#34;,&#34;coordinates&#34;:[110.257667,1.269167]}" id="NCID0EJLBK" xlink:type="simple">01°16.15'N, 110°15.46'E</named-content></named-content>): <named-content xmlns:xlink="http://www.w3.org/1999/xlink" content-type="dwc:institutional_code" xlink:type="simple">MZU</named-content>/MOL 16.11 (Fig. <xref ref-type="fig" rid="F11">11</xref>). Gunong Seduai/Duai, Kampung Timurang, Padawan/Penrissen, Kuching, Sarawak (<named-content xmlns:xlink="http://www.w3.org/1999/xlink" content-type="dwc:verbatimCoordinates" xlink:type="simple"><named-content content-type="geo-json" specific-use="{&#34;type&#34;:&#34;Point&#34;,&#34;coordinates&#34;:[110.283333,1.204167]}" id="NCID0E4LBK" xlink:type="simple">01°12.25'N, 110°17.00'E</named-content></named-content>): <named-content xmlns:xlink="http://www.w3.org/1999/xlink" content-type="dwc:institutional_code" xlink:type="simple">MZU</named-content>/MOL 16.12. Gunong Sirat, Kampung Timurang, Padawan/Penrissen, Kuching, Sarawak (<named-content xmlns:xlink="http://www.w3.org/1999/xlink" content-type="dwc:verbatimCoordinates" xlink:type="simple"><named-content content-type="geo-json" specific-use="{&#34;type&#34;:&#34;Point&#34;,&#34;coordinates&#34;:[110.275333,1.207000]}" id="NCID0ENMBK" xlink:type="simple">01°12.42'N, 110°16.52'E</named-content></named-content>): <named-content xmlns:xlink="http://www.w3.org/1999/xlink" content-type="dwc:institutional_code" xlink:type="simple">MZU</named-content>/MOL 16.13. Gunung Bra’ang, upper Penrissen valley, Kuching, Sarawak (<named-content xmlns:xlink="http://www.w3.org/1999/xlink" content-type="dwc:verbatimCoordinates" xlink:type="simple"><named-content content-type="geo-json" specific-use="{&#34;type&#34;:&#34;Point&#34;,&#34;coordinates&#34;:[110.270167,1.235333]}" id="NCID0E4MBK" xlink:type="simple">01°14.12'N, 110°16.21'E</named-content></named-content>): <abbrev xmlns:xlink="http://www.w3.org/1999/xlink" content-type="institution" xlink:title="Jaap Vermeulen (personal collection)" id="ABBRID0ECNBK" xlink:type="simple">JJV</abbrev> 12451. Gunung Babu, upper Penrissen valley, Kuching, Sarawak (<named-content xmlns:xlink="http://www.w3.org/1999/xlink" content-type="dwc:verbatimCoordinates" xlink:type="simple"><named-content content-type="geo-json" specific-use="{&#34;type&#34;:&#34;Point&#34;,&#34;coordinates&#34;:[110.269667,1.202500]}" id="NCID0EKNBK" xlink:type="simple">01°12.15'N, 110°16.18'E</named-content></named-content>): <abbrev xmlns:xlink="http://www.w3.org/1999/xlink" content-type="institution" xlink:title="Jaap Vermeulen (personal collection)" id="ABBRID0EPNBK" xlink:type="simple">JJV</abbrev> 12542. 12 km NNE of Padawan village, upper Penrissen valley, Kuching, Sarawak: <abbrev xmlns:xlink="http://www.w3.org/1999/xlink" content-type="institution" xlink:title="Jaap Vermeulen (personal collection)" id="ABBRID0EUNBK" xlink:type="simple">JJV</abbrev> 13067, <abbrev xmlns:xlink="http://www.w3.org/1999/xlink" content-type="institution" xlink:title="Jaap Vermeulen (personal collection)" id="ABBRID0EZNBK" xlink:type="simple">JJV</abbrev> 13070. Upper Penrissen valley, Bt. Krian, Kuching, Sarawak (<named-content xmlns:xlink="http://www.w3.org/1999/xlink" content-type="dwc:verbatimCoordinates" xlink:type="simple"><named-content content-type="geo-json" specific-use="{&#34;type&#34;:&#34;Point&#34;,&#34;coordinates&#34;:[110.359000,1.203333]}" id="NCID0EBOBK" xlink:type="simple">01°12.20'N, 110°21.54'E</named-content></named-content>): <abbrev xmlns:xlink="http://www.w3.org/1999/xlink" content-type="institution" xlink:title="Jaap Vermeulen (personal collection)" id="ABBRID0EGOBK" xlink:type="simple">JJV</abbrev> 14222. Gunung Manok, upper Penrissen valley, Kuching, Sarawak (<named-content xmlns:xlink="http://www.w3.org/1999/xlink" content-type="dwc:verbatimCoordinates" xlink:type="simple"><named-content content-type="geo-json" specific-use="{&#34;type&#34;:&#34;Point&#34;,&#34;coordinates&#34;:[110.269333,1.192667]}" id="NCID0EOOBK" xlink:type="simple">01°11.56'N, 110°16.16'E</named-content></named-content>): <abbrev xmlns:xlink="http://www.w3.org/1999/xlink" content-type="institution" xlink:title="Jaap Vermeulen (personal collection)" id="ABBRID0ETOBK" xlink:type="simple">JJV</abbrev> 14224. Gunung Kayan, upper Penrissen valley, Kuching, Sarawak (<named-content xmlns:xlink="http://www.w3.org/1999/xlink" content-type="dwc:verbatimCoordinates" xlink:type="simple"><named-content content-type="geo-json" specific-use="{&#34;type&#34;:&#34;Point&#34;,&#34;coordinates&#34;:[110.255000,1.257500]}" id="NCID0E2OBK" xlink:type="simple">01°15.45'N, 110°15.30'E</named-content></named-content>): <abbrev xmlns:xlink="http://www.w3.org/1999/xlink" content-type="institution" xlink:title="Jaap Vermeulen (personal collection)" id="ABBRID0EAPBK" xlink:type="simple">JJV</abbrev> 14225. Sungei Bukar headwaters, G. Buros S of Gunung Nambi, Kuching, Sarawak (<named-content xmlns:xlink="http://www.w3.org/1999/xlink" content-type="dwc:verbatimCoordinates" xlink:type="simple"><named-content content-type="geo-json" specific-use="{&#34;type&#34;:&#34;Point&#34;,&#34;coordinates&#34;:[110.459833,1.159167]}" id="NCID0EIPBK" xlink:type="simple">01°09.55'N, 110°27.59'E</named-content></named-content>): <abbrev xmlns:xlink="http://www.w3.org/1999/xlink" content-type="institution" xlink:title="Jaap Vermeulen (personal collection)" id="ABBRID0ENPBK" xlink:type="simple">JJV</abbrev> 14223. Gunung Pangga, Bau, Sarawak: <abbrev xmlns:xlink="http://www.w3.org/1999/xlink" content-type="institution" xlink:title="Jaap Vermeulen (personal collection)" id="ABBRID0ESPBK" xlink:type="simple">JJV</abbrev> 2165. Gunung Jambusan, Bau, Sarawak: <abbrev xmlns:xlink="http://www.w3.org/1999/xlink" content-type="institution" xlink:title="Jaap Vermeulen (personal collection)" id="ABBRID0EXPBK" xlink:type="simple">JJV</abbrev> 2213. Gunung Kapor, Bau, Sarawak: <abbrev xmlns:xlink="http://www.w3.org/1999/xlink" content-type="institution" xlink:title="Jaap Vermeulen (personal collection)" id="ABBRID0E3PBK" xlink:type="simple">JJV</abbrev> 2274.</p><fig id="F11" position="float" orientation="portrait"><label>Figure 11.</label><caption><p><italic><tp:taxon-name><tp:taxon-name-part taxon-name-part-type="genus" reg="Georissa">Georissa</tp:taxon-name-part><tp:taxon-name-part taxon-name-part-type="species" reg="hungerfordi">hungerfordi</tp:taxon-name-part></tp:taxon-name></italic> Godwin-Austen, 1889. <bold>A–K</bold><named-content xmlns:xlink="http://www.w3.org/1999/xlink" content-type="dwc:institutional_code" xlink:type="simple">MZU</named-content>/MOL 16.11 <bold>A, D</bold> shell apertural view <bold>B</bold> shell side view <bold>C</bold> shell rear view <bold>E, F</bold> shell cross-section from 3D model <bold>G, H</bold> operculum frontal and ventral view from 3D model <bold>I</bold> shell top view <bold>J</bold> protoconch side view <bold>K</bold> close up of protoconch from top at 1000 × magnification. Scale bars: 500 µm (<bold>A–I</bold>); 200 µm (<bold>J</bold>); 10 µm (<bold>K</bold>).</p></caption><graphic xmlns:xlink="http://www.w3.org/1999/xlink" xlink:href="zookeys-840-035-g011.jpg" position="float" orientation="portrait" xlink:type="simple" id="oo_294760.jpg"/></fig></tp:treatment-sec><tp:treatment-sec sec-type="description" id="SECID0EZRBK"><title>Description.</title><p><italic>Protoconch</italic>. Colour: orange. Sculpture pattern: smooth. <italic>Teleoconch</italic>. Colour: orange. First whorl: convex. Subsequent whorls: convex, shell shape slender to broad. Suture: well-impressed suture, straight to slightly concave, and narrow shoulder. Number of whorls: 2 ½–3 ¼. <abbrev xmlns:xlink="http://www.w3.org/1999/xlink" xlink:title="shell height" id="ABBRID0EDSBK" xlink:type="simple">SH</abbrev>: 1.35–1.85 mm. <abbrev xmlns:xlink="http://www.w3.org/1999/xlink" xlink:title="shell width" id="ABBRID0EHSBK" xlink:type="simple">SW</abbrev>: 1.38–1.20 mm. SI: 1.16–1.36. <italic>Shell sculpture</italic>. Radial sculpture: absent, only weak to strong growth lines present throughout the shell surface. Spiral sculpture: present, strong spiral ribs, regularly spaced, with ca. 7–10 spiral ribs on the body whorl of the adult individual, appearing immediately after the protoconch, sometimes distorted/discontinuous by growth lines, more densely spaced spiral cords at the basal part of the body whorl. <italic>Aperture</italic>. Shape: rounded to slightly ovoid, straight to concave parietal side, palatal edge contiguous with the body whorl, basal side convex. <abbrev xmlns:xlink="http://www.w3.org/1999/xlink" xlink:title="aperture height" id="ABBRID0EPSBK" xlink:type="simple">AH</abbrev>: 0.63– 0.79 mm. <abbrev xmlns:xlink="http://www.w3.org/1999/xlink" xlink:title="aperture width" id="ABBRID0ETSBK" xlink:type="simple">AW</abbrev>: 0.67–0.83 mm. <abbrev xmlns:xlink="http://www.w3.org/1999/xlink" xlink:title="aperture index" id="ABBRID0EXSBK" xlink:type="simple">AI</abbrev>: 0.89–1.06.</p></tp:treatment-sec><tp:treatment-sec sec-type="diagnosis" id="SECID0E2SBK"><title>Diagnosis.</title><p><italic><tp:taxon-name><tp:taxon-name-part taxon-name-part-type="genus" reg="Georissa">Georissa</tp:taxon-name-part><tp:taxon-name-part taxon-name-part-type="species" reg="hungerfordi">hungerfordi</tp:taxon-name-part></tp:taxon-name></italic> is characterised by the strong spiral sculpture with ca. 7–10 spiral ribs on the body whorl. The shell shape approaches the shape of <italic><tp:taxon-name><tp:taxon-name-part taxon-name-part-type="genus" reg="Georissa">G.</tp:taxon-name-part><tp:taxon-name-part taxon-name-part-type="species" reg="trusmadi">trusmadi</tp:taxon-name-part></tp:taxon-name></italic> and <italic><tp:taxon-name><tp:taxon-name-part taxon-name-part-type="genus" reg="Georissa">G.</tp:taxon-name-part><tp:taxon-name-part taxon-name-part-type="species" reg="pachysoma">pachysoma</tp:taxon-name-part></tp:taxon-name></italic>. <italic><tp:taxon-name><tp:taxon-name-part taxon-name-part-type="genus" reg="Georissa">Georissa</tp:taxon-name-part><tp:taxon-name-part taxon-name-part-type="species" reg="hungerfordi">hungerfordi</tp:taxon-name-part></tp:taxon-name></italic> has stronger spiral sculpture compared to <italic><tp:taxon-name><tp:taxon-name-part taxon-name-part-type="genus" reg="Georissa">G.</tp:taxon-name-part><tp:taxon-name-part taxon-name-part-type="species" reg="pachysoma">pachysoma</tp:taxon-name-part></tp:taxon-name></italic> but weaker compared with <italic><tp:taxon-name><tp:taxon-name-part taxon-name-part-type="genus" reg="Georissa">G.</tp:taxon-name-part><tp:taxon-name-part taxon-name-part-type="species" reg="trusmadi">trusmadi</tp:taxon-name-part></tp:taxon-name></italic>. The spiral ribbings resemble <italic><tp:taxon-name><tp:taxon-name-part taxon-name-part-type="genus" reg="Georissa">G.</tp:taxon-name-part><tp:taxon-name-part taxon-name-part-type="species" reg="insulae">insulae</tp:taxon-name-part></tp:taxon-name></italic>, which has, however, a more elongated and slender shell shape.</p></tp:treatment-sec><tp:treatment-sec sec-type="distribution" id="SECID0EOVBK"><title>Distribution.</title><p><italic><tp:taxon-name><tp:taxon-name-part taxon-name-part-type="genus" reg="Georissa">Georissa</tp:taxon-name-part><tp:taxon-name-part taxon-name-part-type="species" reg="hungerfordi">hungerfordi</tp:taxon-name-part></tp:taxon-name></italic> is distributed from Bau to Padawan/Penrissen, Kuching, Sarawak.</p></tp:treatment-sec><tp:treatment-sec sec-type="discussion" id="SECID0E6VBK"><title>Discussion.</title><p><xref ref-type="bibr" rid="B36">Thompson and Dance (1983)</xref> considered <italic><tp:taxon-name><tp:taxon-name-part taxon-name-part-type="genus" reg="Georissa">G.</tp:taxon-name-part><tp:taxon-name-part taxon-name-part-type="species" reg="hungerfordi">hungerfordi</tp:taxon-name-part></tp:taxon-name></italic> a junior synonym of <italic><tp:taxon-name><tp:taxon-name-part taxon-name-part-type="genus" reg="Georissa">G.</tp:taxon-name-part><tp:taxon-name-part taxon-name-part-type="species" reg="williamsi">williamsi</tp:taxon-name-part></tp:taxon-name></italic>. We are, however, of the opinion that <italic><tp:taxon-name><tp:taxon-name-part taxon-name-part-type="genus" reg="Georissa">G.</tp:taxon-name-part><tp:taxon-name-part taxon-name-part-type="species" reg="hungerfordi">hungerfordi</tp:taxon-name-part></tp:taxon-name></italic> is a valid species based on the distinctly raised spiral sculpture of the shell compared to <!--PageBreak --><italic><tp:taxon-name><tp:taxon-name-part taxon-name-part-type="genus" reg="Georissa">G.</tp:taxon-name-part><tp:taxon-name-part taxon-name-part-type="species" reg="williamsi">williamsi</tp:taxon-name-part></tp:taxon-name></italic>. <italic><tp:taxon-name><tp:taxon-name-part taxon-name-part-type="genus" reg="Georissa">Georissa</tp:taxon-name-part><tp:taxon-name-part taxon-name-part-type="species" reg="lowi">lowi</tp:taxon-name-part></tp:taxon-name></italic> (Smith, 1893) is a junior synonym of <italic><tp:taxon-name><tp:taxon-name-part taxon-name-part-type="genus" reg="Georissa">G.</tp:taxon-name-part><tp:taxon-name-part taxon-name-part-type="species" reg="hungerfordi">hungerfordi</tp:taxon-name-part></tp:taxon-name></italic>. See also discussion in <italic><tp:taxon-name><tp:taxon-name-part taxon-name-part-type="genus" reg="Georissa">G.</tp:taxon-name-part><tp:taxon-name-part taxon-name-part-type="species" reg="williamsi">williamsi</tp:taxon-name-part></tp:taxon-name></italic> Godwin-Austen, 1889.</p></tp:treatment-sec><tp:treatment-sec sec-type="Molecular analysis" id="SECID0EXYBK"><title>Molecular analysis.</title><p>ML and Bayesian analyses show that the samples of <italic><tp:taxon-name><tp:taxon-name-part taxon-name-part-type="genus" reg="Georissa">G.</tp:taxon-name-part><tp:taxon-name-part taxon-name-part-type="species" reg="hungerfordi">hungerfordi</tp:taxon-name-part></tp:taxon-name></italic> (16S: n = 14; CO1: n = 11) form a monophyletic group with 100% BS and 100% PP, sister group to the “scaly” group, except <italic><tp:taxon-name><tp:taxon-name-part taxon-name-part-type="genus" reg="Georissa">G.</tp:taxon-name-part><tp:taxon-name-part taxon-name-part-type="species" reg="saulae">saulae</tp:taxon-name-part></tp:taxon-name></italic>.</p><!--PageBreak --></tp:treatment-sec><tp:treatment-sec><!--Section generated to contain objects referenced in tp:taxon-treatment.--><fig id="F1" position="float" orientation="portrait"><label>Figure 1.</label><caption><p>The types specimens of the “non-scaly” <italic><tp:taxon-name><tp:taxon-name-part taxon-name-part-type="genus" reg="Georissa">Georissa</tp:taxon-name-part></tp:taxon-name></italic> of Borneo from <named-content xmlns:xlink="http://www.w3.org/1999/xlink" content-type="dwc:institutional_code" xlink:type="simple">NHMUK</named-content>. <bold>A</bold><italic><tp:taxon-name><tp:taxon-name-part taxon-name-part-type="genus" reg="Georissa">Georissa</tp:taxon-name-part><tp:taxon-name-part taxon-name-part-type="species" reg="borneensis">borneensis</tp:taxon-name-part></tp:taxon-name></italic> Smith, 1895 <bold>B</bold><italic><tp:taxon-name><tp:taxon-name-part taxon-name-part-type="genus" reg="Georissa">Georissa</tp:taxon-name-part><tp:taxon-name-part taxon-name-part-type="species" reg="everetti">everetti</tp:taxon-name-part></tp:taxon-name></italic> Smith, 1895 <bold>C</bold><italic><tp:taxon-name><tp:taxon-name-part taxon-name-part-type="genus" reg="Georissa">Georissa</tp:taxon-name-part><tp:taxon-name-part taxon-name-part-type="species" reg="williamsi">williamsi</tp:taxon-name-part></tp:taxon-name></italic> Godwin-Austen, 1889 <bold>D</bold><italic><tp:taxon-name><tp:taxon-name-part taxon-name-part-type="genus" reg="Georissa">Georissa</tp:taxon-name-part><tp:taxon-name-part taxon-name-part-type="species" reg="hungerfordi">hungerfordi</tp:taxon-name-part></tp:taxon-name></italic> Godwin-Austen, 1889 <bold>E</bold><italic><tp:taxon-name><tp:taxon-name-part taxon-name-part-type="genus" reg="Georissa">Georissa</tp:taxon-name-part><tp:taxon-name-part taxon-name-part-type="species" reg="gomantonensis">gomantonensis</tp:taxon-name-part></tp:taxon-name></italic> Smith, 1893 <bold>F</bold><italic><tp:taxon-name><tp:taxon-name-part taxon-name-part-type="genus" reg="Georissa">Georissa</tp:taxon-name-part><tp:taxon-name-part taxon-name-part-type="species" reg="similis">similis</tp:taxon-name-part></tp:taxon-name></italic> Smith, 1893 <bold>G</bold><italic><tp:taxon-name><tp:taxon-name-part taxon-name-part-type="genus" reg="Georissa">Georissa</tp:taxon-name-part><tp:taxon-name-part taxon-name-part-type="species" reg="xesta">xesta</tp:taxon-name-part></tp:taxon-name></italic> Thompson &amp; Dance, 1983 <bold>H</bold><italic><tp:taxon-name><tp:taxon-name-part taxon-name-part-type="genus" reg="Georissa">Georissa</tp:taxon-name-part><tp:taxon-name-part taxon-name-part-type="species" reg="bangueyensis">bangueyensis</tp:taxon-name-part></tp:taxon-name></italic> Smith, 1895 <bold>I</bold><italic><tp:taxon-name><tp:taxon-name-part taxon-name-part-type="genus" reg="Georissa">Georissa</tp:taxon-name-part><tp:taxon-name-part taxon-name-part-type="species" reg="flavescens">flavescens</tp:taxon-name-part></tp:taxon-name></italic> Smith, 1895. Scale bar: 1 mm. Photos by <named-content xmlns:xlink="http://www.w3.org/1999/xlink" content-type="dwc:institutional_code" xlink:type="simple">NHMUK</named-content>.</p></caption><graphic xmlns:xlink="http://www.w3.org/1999/xlink" xlink:href="zookeys-840-035-g001.jpg" position="float" orientation="portrait" xlink:type="simple" id="oo_294750.jpg"/></fig></tp:treatment-sec><ref-list><ref id="B36"><mixed-citation xmlns:xlink="http://www.w3.org/1999/xlink" xlink:type="simple"><person-group><name name-style="western"><surname>Thompson</surname><given-names>FG</given-names></name><name name-style="western"><surname>Dance</surname><given-names>SP</given-names></name></person-group> (<year>1983</year>) <article-title>Non-marine mollusks of Borneo. II <tp:taxon-name><tp:taxon-name-part taxon-name-part-type="infraclass">Pulmonata</tp:taxon-name-part></tp:taxon-name>: <tp:taxon-name><tp:taxon-name-part taxon-name-part-type="family">Pupillidae</tp:taxon-name-part></tp:taxon-name>, <tp:taxon-name><tp:taxon-name-part taxon-name-part-type="family">Clausiliidae</tp:taxon-name-part></tp:taxon-name>. III <tp:taxon-name><tp:taxon-name-part taxon-name-part-type="subclass">Prosobranchia</tp:taxon-name-part></tp:taxon-name>: <tp:taxon-name><tp:taxon-name-part taxon-name-part-type="family">Hydrocenidae</tp:taxon-name-part></tp:taxon-name>, <tp:taxon-name><tp:taxon-name-part taxon-name-part-type="family">Helicinidae</tp:taxon-name-part></tp:taxon-name>.</article-title><source>Bulletin of the Florida State Museum Biological Sciences</source><volume>29</volume>(<issue>3</issue>): <fpage>101</fpage>–<lpage>152</lpage>. <ext-link xlink:type="simple" ext-link-type="uri" xlink:href="https://www.floridamuseum.ufl.edu/files/2114/7180/1931/Vol-29-No-3.PDF">https://www.floridamuseum.ufl.edu/files/2114/7180/1931/Vol-29-No-3.PDF</ext-link></mixed-citation></ref></ref-list></tp:taxon-treatment>
