# Supplementary material for: Conchological and molecular analysis of the “non-scaly” Bornean Georissa with descriptions of three new species (Gastropoda, Neritimorpha, Hydrocenidae)
Source: Zookeys. 2019 Apr 17;840:35–86. doi: 10.3897/zookeys.840.33326 (PMC6482118; doi:10.3897/zookeys.840.33326)
Supplement: XML Treatment for Georissa filiasaulae [file zookeys.840.33326-treatment9.xml]

<!DOCTYPE tp:taxon-treatment
  PUBLIC "-//TaxonX//DTD Taxonomic Treatment Publishing DTD v0 20100105//EN" "tax-treatment-NSO.dtd">
<tp:taxon-treatment xmlns:tp="http://www.plazi.org/taxpub"><tp:treatment-meta><kwd-group><label>Taxon classification</label><kwd><named-content xmlns:xlink="http://www.w3.org/1999/xlink" content-type="kingdom">Animalia</named-content></kwd><kwd><named-content xmlns:xlink="http://www.w3.org/1999/xlink" content-type="order">Cycloneritida</named-content></kwd><kwd><named-content xmlns:xlink="http://www.w3.org/1999/xlink" content-type="family">Hydrocenidae</named-content></kwd></kwd-group><mixed-citation publication-type="journal"><person-group><name><surname>Zacaery Khalik</surname><given-names>Mohd</given-names></name><name><surname>P. Hendriks</surname><given-names>Kasper</given-names></name><name><surname>J. Vermeulen</surname><given-names>Jaap</given-names></name><name><surname>Menno Schilthuizen</surname><given-names/></name></person-group><article-title>Conchological and molecular analysis of the “non-scaly” Bornean <italic><tp:taxon-name><tp:taxon-name-part taxon-name-part-type="genus" reg="Georissa">Georissa</tp:taxon-name-part></tp:taxon-name></italic> with descriptions of three new species (<tp:taxon-name><tp:taxon-name-part taxon-name-part-type="class">Gastropoda</tp:taxon-name-part></tp:taxon-name>, <tp:taxon-name><tp:taxon-name-part taxon-name-part-type="subclass">Neritimorpha</tp:taxon-name-part></tp:taxon-name>, <tp:taxon-name><tp:taxon-name-part taxon-name-part-type="family">Hydrocenidae</tp:taxon-name-part></tp:taxon-name>)</article-title><source>Zookeys</source><day>17</day><month>4</month><year>2019</year><volume>840</volume><fpage>35</fpage><lpage>86</lpage><pub-id pub-id-type="doi">10.3897/zookeys.840.33326</pub-id></mixed-citation></tp:treatment-meta><tp:nomenclature><tp:taxon-name>
                    <tp:taxon-name-part taxon-name-part-type="genus" reg="Georissa">Georissa</tp:taxon-name-part>
                    <tp:taxon-name-part taxon-name-part-type="species" reg="filiasaulae">filiasaulae</tp:taxon-name-part>
                  </tp:taxon-name><tp:taxon-authority>Haase &amp; Schilthuizen, 2007</tp:taxon-authority><xref ref-type="fig" rid="F13">Figure 13A–K</xref><tp:nomenclature-citation-list><tp:nomenclature-citation><tp:taxon-name>
                        <tp:taxon-name-part taxon-name-part-type="genus" reg="Georissa">Georissa</tp:taxon-name-part>
                        <tp:taxon-name-part taxon-name-part-type="species" reg="filiasaulae">filiasaulae</tp:taxon-name-part>
                      </tp:taxon-name><comment>Haase &amp; Schilthuizen, 2007: 216, figs 2A–B and 2E; <xref ref-type="bibr" rid="B6">Clements et al. 2006</xref>: 736; <xref ref-type="bibr" rid="B5">Clements et al. 2008</xref>: Appendix D; <xref ref-type="bibr" rid="B32">Schilthuizen et al. 2012</xref>; <xref ref-type="bibr" rid="B16">Khalik et al. 2018</xref>.</comment></tp:nomenclature-citation></tp:nomenclature-citation-list></tp:nomenclature><tp:treatment-sec sec-type="type locality" id="SECID0EGOCK"><title>Type locality.</title><p>Malaysia, Sabah, Sepulut valley, Interior province, Batu Sanaron (<named-content xmlns:xlink="http://www.w3.org/1999/xlink" content-type="dwc:verbatimCoordinates" xlink:type="simple"><named-content content-type="geo-json" specific-use="{&#34;type&#34;:&#34;Point&#34;,&#34;coordinates&#34;:[116.600167,4.700833]}" id="NCID0EPOCK" xlink:type="simple">04°42.05'N, 116°36.01'E</named-content></named-content>).</p></tp:treatment-sec><tp:treatment-sec sec-type="type material" id="SECID0EUOCK"><title>Type material.</title><p><italic>Holotype</italic> (Holotype by original designation). Malaysia, Sabah, Sepulut valley, Interior province, Batu Sanaron (<named-content xmlns:xlink="http://www.w3.org/1999/xlink" content-type="dwc:verbatimCoordinates" xlink:type="simple"><named-content content-type="geo-json" specific-use="{&#34;type&#34;:&#34;Point&#34;,&#34;coordinates&#34;:[116.600167,4.700833]}" id="NCID0E6OCK" xlink:type="simple">04°42.05'N, 116°36.01'E</named-content></named-content>): BOR/MOL 3795. <italic>Paratypes</italic>. Malaysia, Sabah, Sepulut valley, Interior province, Batu Sanaron (<named-content xmlns:xlink="http://www.w3.org/1999/xlink" content-type="dwc:verbatimCoordinates" xlink:type="simple"><named-content content-type="geo-json" specific-use="{&#34;type&#34;:&#34;Point&#34;,&#34;coordinates&#34;:[116.600167,4.700833]}" id="NCID0EJPCK" xlink:type="simple">04°42.05'N, 116°36.01'E</named-content></named-content>): BOR/MOL 3491 (7); ZMB 107143-107149 (7) (not seen).</p></tp:treatment-sec><tp:treatment-sec sec-type="material" id="SECID0EOPCK"><title>Other material.</title><p>Batu Sanaron, Interior province, Sepulut valley, Sabah: BOR/MOL 532, BOR/MOL 3405. Batu Pungiton, Interior province, Sepulut valley, Sabah Batu Pungiton, Sabah (<named-content xmlns:xlink="http://www.w3.org/1999/xlink" content-type="dwc:verbatimCoordinates" xlink:type="simple"><named-content content-type="geo-json" specific-use="{&#34;type&#34;:&#34;Point&#34;,&#34;coordinates&#34;:[116.600667,4.706833]}" id="NCID0EXPCK" xlink:type="simple">04°42.41'N, 116°36.04'E</named-content></named-content>): BOR/MOL 12768 (Fig. <xref ref-type="fig" rid="F13">13</xref>).</p><fig id="F13" position="float" orientation="portrait"><label>Figure 13.</label><caption><p><italic><tp:taxon-name><tp:taxon-name-part taxon-name-part-type="genus" reg="Georissa">Georissa</tp:taxon-name-part><tp:taxon-name-part taxon-name-part-type="species" reg="filiasaulae">filiasaulae</tp:taxon-name-part></tp:taxon-name></italic> Haase &amp; Schilthuizen, 2007. <bold>A–K</bold> BOR/MOL 12768 <bold>A, D</bold> shell apertural view <bold>B</bold> shell side view <bold>C</bold> shell rear view <bold>E, F</bold> shell cross-section from 3D model <bold>G, H</bold> operculum frontal and ventral view from 3D model <bold>I</bold> shell top view <bold>J</bold> protoconch side view <bold>K</bold> close up of protoconch from top at 1000 × magnification. Scale bars: 500 µm (<bold>A–I</bold>); 200 µm (<bold>J</bold>); 10 µm (<bold>K</bold>).</p></caption><graphic xmlns:xlink="http://www.w3.org/1999/xlink" xlink:href="zookeys-840-035-g013.jpg" position="float" orientation="portrait" xlink:type="simple" id="oo_294762.jpg"/></fig></tp:treatment-sec><tp:treatment-sec sec-type="description" id="SECID0EQRCK"><title>Description.</title><p><italic>Protoconch</italic>. Colour: white. Sculpture: a mix of rounded, ellipsoidal to irregular sculptural shape. Mesh width: 2.5–20 µm. <italic>Teleoconch</italic>. Colour: white. First whorl: convex. Subsequent whorls: convex, shell shape slender to broad. Suture: clearly impressed. Shoulder: slightly extended, regularly spaced nodules. Number of whorls: 2 ½–3. <abbrev xmlns:xlink="http://www.w3.org/1999/xlink" xlink:title="shell height" id="ABBRID0E1RCK" xlink:type="simple">SH</abbrev>: 1.21–1.68 mm. <abbrev xmlns:xlink="http://www.w3.org/1999/xlink" xlink:title="shell width" id="ABBRID0E5RCK" xlink:type="simple">SW</abbrev>: 1.67–1.68 mm. SI: 1.08–1.27. <italic>Shell sculpture</italic>. Radial sculpture: absent, weak to strong growth lines. Spiral sculpture: present, rather weak and thin, densely spaced on the first whorl, the ribbing appears immediately after the protoconch, sometimes distorted/discontinuous by the growth lines, superficially smooth on the later whorls. <italic>Aperture</italic>. Shape: rounded to semi-elliptic, straight to slightly convex parietal side, palatal side rounded, palatal edge partially contiguous with the body whorl and parietal side, basal side convex. <abbrev xmlns:xlink="http://www.w3.org/1999/xlink" xlink:title="aperture height" id="ABBRID0EGSCK" xlink:type="simple">AH</abbrev>: 0.67– 0.79 mm. <abbrev xmlns:xlink="http://www.w3.org/1999/xlink" xlink:title="aperture width" id="ABBRID0EKSCK" xlink:type="simple">AW</abbrev>: 0.69–0.83 mm. <abbrev xmlns:xlink="http://www.w3.org/1999/xlink" xlink:title="aperture index" id="ABBRID0EOSCK" xlink:type="simple">AI</abbrev>: 0.93–0.97.</p></tp:treatment-sec><tp:treatment-sec sec-type="diagnosis" id="SECID0ESSCK"><title>Diagnosis.</title><p><italic><tp:taxon-name><tp:taxon-name-part taxon-name-part-type="genus" reg="Georissa">Georissa</tp:taxon-name-part><tp:taxon-name-part taxon-name-part-type="species" reg="filiasaulae">filiasaulae</tp:taxon-name-part></tp:taxon-name></italic> has weak, thin, and densely arranged spiral sculpture with nodular structure on the shoulder. The shell colour and thickness are most similar to <italic><tp:taxon-name><tp:taxon-name-part taxon-name-part-type="genus" reg="Georissa">G.</tp:taxon-name-part><tp:taxon-name-part taxon-name-part-type="species" reg="corrugata">corrugata</tp:taxon-name-part></tp:taxon-name></italic>, which has white and partially transparent shell.</p><!--PageBreak --></tp:treatment-sec><tp:treatment-sec sec-type="distribution" id="SECID0EPTCK"><title>Distribution.</title><p><italic><tp:taxon-name><tp:taxon-name-part taxon-name-part-type="genus" reg="Georissa">Georissa</tp:taxon-name-part><tp:taxon-name-part taxon-name-part-type="species" reg="filiasaulae">filiasaulae</tp:taxon-name-part></tp:taxon-name></italic> is a cave specialist, known from the cave system of Batu Sanaron and Batu Tinahas in the Sepulut valley. <xref ref-type="bibr" rid="B32">Schilthuizen et al. (2012)</xref> studied the population genetics of <italic><tp:taxon-name><tp:taxon-name-part taxon-name-part-type="genus" reg="Georissa">G.</tp:taxon-name-part><tp:taxon-name-part taxon-name-part-type="species" reg="filiasaulae">filiasaulae</tp:taxon-name-part></tp:taxon-name></italic> and its sister species, <italic><tp:taxon-name><tp:taxon-name-part taxon-name-part-type="genus" reg="Georissa">G.</tp:taxon-name-part><tp:taxon-name-part taxon-name-part-type="species" reg="saulae">saulae</tp:taxon-name-part></tp:taxon-name></italic>. They found narrow hybrid zones between the two species in cave entrances.</p></tp:treatment-sec><tp:treatment-sec sec-type="Molecular analysis" id="SECID0E1UCK"><title>Molecular analysis.</title><p>ML and Bayesian analyses of <italic><tp:taxon-name><tp:taxon-name-part taxon-name-part-type="genus" reg="Georissa">G.</tp:taxon-name-part><tp:taxon-name-part taxon-name-part-type="species" reg="filiasaulae">filiasaulae</tp:taxon-name-part></tp:taxon-name></italic> (16S: n = 3; CO1: n = 3) show that <italic><tp:taxon-name><tp:taxon-name-part taxon-name-part-type="genus" reg="Georissa">G.</tp:taxon-name-part><tp:taxon-name-part taxon-name-part-type="species" reg="filiasaulae">filiasaulae</tp:taxon-name-part></tp:taxon-name></italic> form one clade with 98% BS and 100% PP. The sister group is the <italic><tp:taxon-name><tp:taxon-name-part taxon-name-part-type="genus" reg="Georissa">G.</tp:taxon-name-part><tp:taxon-name-part taxon-name-part-type="species" reg="saulae">saulae</tp:taxon-name-part></tp:taxon-name></italic> population from Pungiton (<italic><tp:taxon-name><tp:taxon-name-part taxon-name-part-type="genus" reg="Georissa">G.</tp:taxon-name-part><tp:taxon-name-part taxon-name-part-type="species" reg="saulae">saulae</tp:taxon-name-part></tp:taxon-name></italic> is paraphyletic).</p></tp:treatment-sec><tp:treatment-sec sec-type="discussion" id="SECID0EMWCK"><title>Discussion.</title><p><italic><tp:taxon-name><tp:taxon-name-part taxon-name-part-type="genus" reg="Georissa">Georissa</tp:taxon-name-part><tp:taxon-name-part taxon-name-part-type="species" reg="filiasaulae">filiasaulae</tp:taxon-name-part></tp:taxon-name></italic> is one of the two known Bornean <italic><tp:taxon-name><tp:taxon-name-part taxon-name-part-type="genus" reg="Georissa">Georissa</tp:taxon-name-part></tp:taxon-name></italic> that is troglobitic. <xref ref-type="bibr" rid="B16">Khalik et al. (2018)</xref> described <italic><tp:taxon-name><tp:taxon-name-part taxon-name-part-type="genus" reg="Georissa">G.</tp:taxon-name-part><tp:taxon-name-part taxon-name-part-type="species" reg="silaburensis">silaburensis</tp:taxon-name-part></tp:taxon-name></italic>, another species of Bornean <italic><tp:taxon-name><tp:taxon-name-part taxon-name-part-type="genus" reg="Georissa">Georissa</tp:taxon-name-part></tp:taxon-name></italic> from the “scaly” group as a possible troglobite from Gunung Silabur, Serian, Sarawak. <italic><tp:taxon-name><tp:taxon-name-part taxon-name-part-type="genus" reg="Georissa">Georissa</tp:taxon-name-part><tp:taxon-name-part taxon-name-part-type="species" reg="filiasaulae">filiasaulae</tp:taxon-name-part></tp:taxon-name></italic> differs from <italic><tp:taxon-name><tp:taxon-name-part taxon-name-part-type="genus" reg="Georissa">G.</tp:taxon-name-part><tp:taxon-name-part taxon-name-part-type="species" reg="saulae">saulae</tp:taxon-name-part></tp:taxon-name></italic> by the absence of any scale-like sculpture, reduced shell pigmentation, and relatively larger shell size and broader shell shape. Population genetic studies suggest that the hybrid zone between the two is restricted to a narrow region at the cave entrances, rendering the two species as independent evolutionary units. Therefore, considering them as separate species is warranted (<xref ref-type="bibr" rid="B28">Schilthuizen 2000</xref>).</p></tp:treatment-sec><ref-list><ref id="B6"><mixed-citation xmlns:xlink="http://www.w3.org/1999/xlink" xlink:type="simple"><person-group><name name-style="western"><surname>Clements</surname><given-names>R</given-names></name><name name-style="western"><surname>Sodhi</surname><given-names>NS</given-names></name><name name-style="western"><surname>Schilthuizen</surname><given-names>M</given-names></name><name name-style="western"><surname>Ng</surname><given-names>PK</given-names></name></person-group> (<year>2006</year>) Limestone karsts of Southeast Asia: imperiled arks of biodiversity. BioScience 56(9): 733–742. <ext-link xlink:type="simple" ext-link-type="doi" xlink:href="10.1641/0006-3568(2006)56[733:lkosai]2.0.co;2">https://doi.org/10.1641/0006-3568(2006)56[733:lkosai]2.0.co;2</ext-link></mixed-citation></ref><ref id="B5"><mixed-citation xmlns:xlink="http://www.w3.org/1999/xlink" xlink:type="simple"><person-group><name name-style="western"><surname>Clements</surname><given-names>R</given-names></name><name name-style="western"><surname>Ng</surname><given-names>PK</given-names></name><name name-style="western"><surname>Lu</surname><given-names>XX</given-names></name><name name-style="western"><surname>Ambu</surname><given-names>S</given-names></name><name name-style="western"><surname>Schilthuizen</surname><given-names>M</given-names></name><name name-style="western"><surname>Bradshaw</surname><given-names>CJ</given-names></name></person-group> (<year>2008</year>) <article-title>Using biogeographical patterns of endemic land snails to improve conservation planning for limestone karsts.</article-title><source>Biological Conservation</source><volume>141</volume>(<issue>11</issue>): <fpage>2751</fpage>–<lpage>2764</lpage>. <ext-link xlink:type="simple" ext-link-type="doi" xlink:href="10.1016/j.biocon.2008.08.011">https://doi.org/10.1016/j.biocon.2008.08.011</ext-link></mixed-citation></ref><ref id="B32"><mixed-citation xmlns:xlink="http://www.w3.org/1999/xlink" xlink:type="simple"><person-group><name name-style="western"><surname>Schilthuizen</surname><given-names>M</given-names></name><name name-style="western"><surname>Rutten</surname><given-names>EJM</given-names></name><name name-style="western"><surname>Haase</surname><given-names>M</given-names></name></person-group> (<year>2012</year>) <article-title>Small-scale genetic structuring in a tropical cave snail and admixture with its above-ground sister species.</article-title><source>Biological Journal of the Linnean Society</source><volume>105</volume>(<issue>4</issue>): <fpage>727</fpage>–<lpage>740</lpage>. <ext-link xlink:type="simple" ext-link-type="doi" xlink:href="10.1111/j.1095-8312.2011.01835.x">https://doi.org/10.1111/j.1095-8312.2011.01835.x</ext-link></mixed-citation></ref><ref id="B16"><mixed-citation xmlns:xlink="http://www.w3.org/1999/xlink" xlink:type="simple"><person-group><name name-style="western"><surname>Khalik</surname><given-names>MZ</given-names></name><name name-style="western"><surname>Hendriks</surname><given-names>K</given-names></name><name name-style="western"><surname>Vermeulen</surname><given-names>JJ</given-names></name><name name-style="western"><surname>Schilthuizen</surname><given-names>M</given-names></name></person-group> (<year>2018</year>) <article-title>A molecular and conchological dissection of the “scaly” <italic><tp:taxon-name><tp:taxon-name-part taxon-name-part-type="genus">Georissa</tp:taxon-name-part></tp:taxon-name></italic> of Malaysian Borneo (<tp:taxon-name><tp:taxon-name-part taxon-name-part-type="class">Gastropoda</tp:taxon-name-part></tp:taxon-name>, <tp:taxon-name><tp:taxon-name-part taxon-name-part-type="subclass">Neritimorpha</tp:taxon-name-part></tp:taxon-name>, <tp:taxon-name><tp:taxon-name-part taxon-name-part-type="family">Hydrocenidae</tp:taxon-name-part></tp:taxon-name>).</article-title><source>ZooKeys</source><volume>773</volume>: <fpage>1</fpage>–<lpage>55</lpage>. <ext-link xlink:type="simple" ext-link-type="doi" xlink:href="10.3897/zookeys.773.24878.figure10">https://doi.org/10.3897/zookeys.773.24878.figure10</ext-link></mixed-citation></ref><ref id="B28"><mixed-citation xmlns:xlink="http://www.w3.org/1999/xlink" xlink:type="simple"><person-group><name name-style="western"><surname>Schilthuizen</surname><given-names>M</given-names></name></person-group> (<year>2000</year>) <article-title>Dualism and conflicts in understanding speciation.</article-title><source>BioEssays</source><volume>22</volume>(<issue>12</issue>): <fpage>1134</fpage>–<lpage>1141</lpage>. <ext-link xlink:type="simple" ext-link-type="doi" xlink:href="10.1002/1521-1878(200012)22:12%3C1134::aid-bies11%3E3.0.co;2-5">https://doi.org/10.1002/1521-1878(200012)22:12&lt;1134::aid-bies11&gt;3.0.co;2-5</ext-link></mixed-citation></ref></ref-list></tp:taxon-treatment>
