# Supplementary material for: Conchological and molecular analysis of the “non-scaly” Bornean Georissa with descriptions of three new species (Gastropoda, Neritimorpha, Hydrocenidae)
Source: Zookeys. 2019 Apr 17;840:35–86. doi: 10.3897/zookeys.840.33326 (PMC6482118; doi:10.3897/zookeys.840.33326)
Supplement: XML Treatment for Georissa insulae [file zookeys.840.33326-treatment10.xml]

<!DOCTYPE tp:taxon-treatment
  PUBLIC "-//TaxonX//DTD Taxonomic Treatment Publishing DTD v0 20100105//EN" "tax-treatment-NSO.dtd">
<tp:taxon-treatment xmlns:tp="http://www.plazi.org/taxpub"><tp:treatment-meta><kwd-group><label>Taxon classification</label><kwd><named-content xmlns:xlink="http://www.w3.org/1999/xlink" content-type="kingdom">Animalia</named-content></kwd><kwd><named-content xmlns:xlink="http://www.w3.org/1999/xlink" content-type="order">Cycloneritida</named-content></kwd><kwd><named-content xmlns:xlink="http://www.w3.org/1999/xlink" content-type="family">Hydrocenidae</named-content></kwd></kwd-group><mixed-citation publication-type="journal"><person-group><name><surname>Zacaery Khalik</surname><given-names>Mohd</given-names></name><name><surname>P. Hendriks</surname><given-names>Kasper</given-names></name><name><surname>J. Vermeulen</surname><given-names>Jaap</given-names></name><name><surname>Menno Schilthuizen</surname><given-names/></name></person-group><article-title>Conchological and molecular analysis of the “non-scaly” Bornean <italic><tp:taxon-name><tp:taxon-name-part taxon-name-part-type="genus" reg="Georissa">Georissa</tp:taxon-name-part></tp:taxon-name></italic> with descriptions of three new species (<tp:taxon-name><tp:taxon-name-part taxon-name-part-type="class">Gastropoda</tp:taxon-name-part></tp:taxon-name>, <tp:taxon-name><tp:taxon-name-part taxon-name-part-type="subclass">Neritimorpha</tp:taxon-name-part></tp:taxon-name>, <tp:taxon-name><tp:taxon-name-part taxon-name-part-type="family">Hydrocenidae</tp:taxon-name-part></tp:taxon-name>)</article-title><source>Zookeys</source><day>17</day><month>4</month><year>2019</year><volume>840</volume><fpage>35</fpage><lpage>86</lpage><pub-id pub-id-type="doi">10.3897/zookeys.840.33326</pub-id></mixed-citation></tp:treatment-meta><tp:nomenclature><tp:taxon-name>
                    <tp:taxon-name-part taxon-name-part-type="genus" reg="Georissa">Georissa</tp:taxon-name-part>
                    <tp:taxon-name-part taxon-name-part-type="species" reg="insulae">insulae</tp:taxon-name-part>
                    <object-id xmlns:xlink="http://www.w3.org/1999/xlink" content-type="zoobank" xlink:type="simple">http://zoobank.org/97E4E8EB-6926-4F20-9228-AB313291CD7B</object-id>
                  </tp:taxon-name><tp:taxon-status xmlns:xlink="http://www.w3.org/1999/xlink" xlink:type="simple">sp. n.</tp:taxon-status><xref ref-type="fig" rid="F14">Figure 14A–K</xref><!--PageBreak --><tp:nomenclature-citation-list><tp:nomenclature-citation><tp:taxon-name>
                        <tp:taxon-name-part taxon-name-part-type="genus" reg="Georissa">Georissa</tp:taxon-name-part>
                        <tp:taxon-name-part taxon-name-part-type="species" reg="williamsi">williamsi</tp:taxon-name-part>
                      </tp:taxon-name><comment>Godwin-Austen: <xref ref-type="bibr" rid="B5">Clements et al. 2008</xref>: Appendix D; <xref ref-type="bibr" rid="B24">Phung et al. (2017)</xref>, fig. 8C.</comment></tp:nomenclature-citation></tp:nomenclature-citation-list></tp:nomenclature><tp:treatment-sec sec-type="type locality" id="SECID0EX1CK"><title>Type locality.</title><p>Pulau Mantanani Besar, Sabah, Malaysia (<named-content xmlns:xlink="http://www.w3.org/1999/xlink" content-type="dwc:verbatimCoordinates" xlink:type="simple"><named-content content-type="geo-json" specific-use="{&#34;type&#34;:&#34;Point&#34;,&#34;coordinates&#34;:[116.341667,6.717667]}" id="NCID0EA2CK" xlink:type="simple">06°43.06'N, 116°20.50'E</named-content></named-content>).</p></tp:treatment-sec><tp:treatment-sec sec-type="type material" id="SECID0EF2CK"><title>Type material.</title><p><italic>Holotype</italic>. Pulau Mantanani Besar, Sabah, Malaysia (<named-content xmlns:xlink="http://www.w3.org/1999/xlink" content-type="dwc:verbatimCoordinates" xlink:type="simple"><named-content content-type="geo-json" specific-use="{&#34;type&#34;:&#34;Point&#34;,&#34;coordinates&#34;:[116.341667,6.717667]}" id="NCID0EQ2CK" xlink:type="simple">06°43.06'N, 116°20.50'E</named-content></named-content>): <named-content xmlns:xlink="http://www.w3.org/1999/xlink" content-type="dwc:institutional_code" xlink:type="simple">MZU</named-content>/MOL 18.01 (Fig. <xref ref-type="fig" rid="F14">14A–C</xref>). <italic>Paratypes</italic>: Pulau Mantanani Besar, Sabah, Malaysia (<named-content xmlns:xlink="http://www.w3.org/1999/xlink" content-type="dwc:verbatimCoordinates" xlink:type="simple"><named-content content-type="geo-json" specific-use="{&#34;type&#34;:&#34;Point&#34;,&#34;coordinates&#34;:[116.341667,6.717667]}" id="NCID0EG3CK" xlink:type="simple">06°43.06'N, 116°20.50'E</named-content></named-content>): <named-content xmlns:xlink="http://www.w3.org/1999/xlink" content-type="dwc:institutional_code" xlink:type="simple">MZU</named-content>/MOL 18.02 (Fig. <xref ref-type="fig" rid="F14">14D–K</xref>). Pulau Mantanani Besar, West Coast Province, Sabah: <abbrev xmlns:xlink="http://www.w3.org/1999/xlink" content-type="institution" xlink:title="Jaap Vermeulen (personal collection)" id="ABBRID0EX3CK" xlink:type="simple">JJV</abbrev> 9845 (8), <abbrev xmlns:xlink="http://www.w3.org/1999/xlink" content-type="institution" xlink:title="Jaap Vermeulen (personal collection)" id="ABBRID0E33CK" xlink:type="simple">JJV</abbrev> 9860 (&gt;50), BOR/MOL 3718, BOR/MOL 7161 (1), BOR/MOL 7174 (9). Pulau Lungisan, Sabah: BOR/MOL 3744. Kinabalu N.P., Poring Hot Springs, along path to waterfall, West Coast Province, Sabah: <abbrev xmlns:xlink="http://www.w3.org/1999/xlink" content-type="institution" xlink:title="Jaap Vermeulen (personal collection)" id="ABBRID0EB4CK" xlink:type="simple">JJV</abbrev> 13003 (1). Gua Mundau, Pitas, Sabah (<named-content xmlns:xlink="http://www.w3.org/1999/xlink" content-type="dwc:verbatimCoordinates" xlink:type="simple"><named-content content-type="geo-json" specific-use="{&#34;type&#34;:&#34;Point&#34;,&#34;coordinates&#34;:[116.867833,6.550333]}" id="NCID0EJ4CK" xlink:type="simple">06°33.02'N, 116°52.07'E</named-content></named-content>): BOR/MOL 4373 (1, broken shell).</p><fig id="F14" position="float" orientation="portrait"><label>Figure 14.</label><caption><p><italic><tp:taxon-name><tp:taxon-name-part taxon-name-part-type="genus" reg="Georissa">Georissa</tp:taxon-name-part><tp:taxon-name-part taxon-name-part-type="species" reg="insulae">insulae</tp:taxon-name-part></tp:taxon-name></italic> sp. n. <bold>A–C</bold> Holotype: <named-content xmlns:xlink="http://www.w3.org/1999/xlink" content-type="dwc:institutional_code" xlink:type="simple">MZU</named-content>/MOL 18.01 <bold>D–K</bold> paratype: <named-content xmlns:xlink="http://www.w3.org/1999/xlink" content-type="dwc:institutional_code" xlink:type="simple">MZU</named-content>/MOL 18.02 <bold>A, D</bold> shell apertural view <bold>B</bold> shell side view <bold>C</bold> shell rear view <bold>E, F</bold> shell cross-section from 3D model <bold>G, H</bold> operculum frontal and ventral view from 3D model <bold>I</bold> shell top view <bold>J</bold> protoconch side view <bold>K</bold> close up of protoconch from top at 1000 × magnification. Scale bars: 500 µm (<bold>A–I</bold>); 200 µm (<bold>J</bold>); 10 µm (<bold>K</bold>).</p></caption><graphic xmlns:xlink="http://www.w3.org/1999/xlink" xlink:href="zookeys-840-035-g014.jpg" position="float" orientation="portrait" xlink:type="simple" id="oo_294763.jpg"/></fig></tp:treatment-sec><tp:treatment-sec sec-type="etymology" id="SECID0EQ6CK"><title>Etymology.</title><p>The name is a genitive singular of the Latin word <italic>insula</italic>, meaning ‘island’, which refers to the Mantanani islands, the main collecting locality.</p></tp:treatment-sec><tp:treatment-sec sec-type="description" id="SECID0EY6CK"><title>Description.</title><p><italic>Protoconch</italic>. Colour: orange. Sculpture pattern: a mix of rounded and ellipsoidal sculpture. Mesh width: 1.5–12.0 µm. <italic>Teleoconch</italic>. Colour: orange. First whorl: convex. Subsequent whorls: convex. Suture: well-impressed. Shoulder: narrow. Number of whorls: 2 ¾–3 ¼. <abbrev xmlns:xlink="http://www.w3.org/1999/xlink" xlink:title="shell height" id="ABBRID0ECADK" xlink:type="simple">SH</abbrev>: 1.78–2.11 mm. <abbrev xmlns:xlink="http://www.w3.org/1999/xlink" xlink:title="shell width" id="ABBRID0EGADK" xlink:type="simple">SW</abbrev>: 1.21–1.40 mm. SI: 1.42–1.51. <italic>Shell sculpture</italic>. Radial sculpture: absent, weak growth lines present throughout the shell surface. Spiral sculpture: present, strong, regularly spaced, ca. 10–12 spiral ribs on the body whorl of the adult individual, developed immediately after the protoconch; more densely spaced spiral ribs at the basal part of the body whorl, becoming weaker closer <!--PageBreak -->to the columellar region. <italic>Aperture</italic>. Shape: rounded to slightly ovoid, straight to concave parietal side, palatal edge contiguous with the body whorl, basal side convex. <abbrev xmlns:xlink="http://www.w3.org/1999/xlink" xlink:title="aperture height" id="ABBRID0EQADK" xlink:type="simple">AH</abbrev>: 0.66–0.79 mm. <abbrev xmlns:xlink="http://www.w3.org/1999/xlink" xlink:title="aperture width" id="ABBRID0EUADK" xlink:type="simple">AW</abbrev>: 0.74–0.84 mm. <abbrev xmlns:xlink="http://www.w3.org/1999/xlink" xlink:title="aperture index" id="ABBRID0EYADK" xlink:type="simple">AI</abbrev>: 0.89–0.94. <italic>Holotype dimensions</italic>. <abbrev xmlns:xlink="http://www.w3.org/1999/xlink" xlink:title="shell height" id="ABBRID0E5ADK" xlink:type="simple">SH</abbrev>: 2.11 mm, <abbrev xmlns:xlink="http://www.w3.org/1999/xlink" xlink:title="shell width" id="ABBRID0ECBDK" xlink:type="simple">SW</abbrev>: 1.40 mm, <abbrev xmlns:xlink="http://www.w3.org/1999/xlink" xlink:title="aperture height" id="ABBRID0EGBDK" xlink:type="simple">AH</abbrev>: 0.79 mm, <abbrev xmlns:xlink="http://www.w3.org/1999/xlink" xlink:title="aperture width" id="ABBRID0EKBDK" xlink:type="simple">AW</abbrev>: 0.84 mm.</p></tp:treatment-sec><tp:treatment-sec sec-type="diagnosis" id="SECID0EOBDK"><title>Diagnosis.</title><p><italic><tp:taxon-name><tp:taxon-name-part taxon-name-part-type="genus" reg="Georissa">Georissa</tp:taxon-name-part><tp:taxon-name-part taxon-name-part-type="species" reg="insulae">insulae</tp:taxon-name-part></tp:taxon-name></italic> is characterised by the strong and regularly spaced spiral ribs throughout the entire shell. This shell sculpture is similar to that of <italic><tp:taxon-name><tp:taxon-name-part taxon-name-part-type="genus" reg="Georissa">G.</tp:taxon-name-part><tp:taxon-name-part taxon-name-part-type="species" reg="hungerfordi">hungerfordi</tp:taxon-name-part></tp:taxon-name></italic> and <italic><tp:taxon-name><tp:taxon-name-part taxon-name-part-type="genus" reg="Georissa">G.</tp:taxon-name-part><tp:taxon-name-part taxon-name-part-type="species" reg="trusmadi">trusmadi</tp:taxon-name-part></tp:taxon-name></italic>, but less raised than in these two species. <italic><tp:taxon-name><tp:taxon-name-part taxon-name-part-type="genus" reg="Georissa">Georissa</tp:taxon-name-part><tp:taxon-name-part taxon-name-part-type="species" reg="insulae">insulae</tp:taxon-name-part></tp:taxon-name></italic><!--PageBreak -->has a greater number of spiral ribs, ca. 10–12 ribs on its shell compared to these two species. The shell habitus is distinctly elongated compared to other spirally ribbed Bornean <italic><tp:taxon-name><tp:taxon-name-part taxon-name-part-type="genus" reg="Georissa">Georissa</tp:taxon-name-part></tp:taxon-name></italic>.</p></tp:treatment-sec><tp:treatment-sec sec-type="distribution" id="SECID0EJDDK"><title>Distribution.</title><p>Known from islands of Mantanani Kecil, Mantanani Besar, Lungisan, and on the mainland from Pitas to Kinabalu National Park, Sabah.</p></tp:treatment-sec><tp:treatment-sec sec-type="Molecular analysis" id="SECID0EODDK"><title>Molecular analysis.</title><p>ML and Bayesian analyses of <italic><tp:taxon-name><tp:taxon-name-part taxon-name-part-type="genus" reg="Georissa">G.</tp:taxon-name-part><tp:taxon-name-part taxon-name-part-type="species" reg="insulae">insulae</tp:taxon-name-part></tp:taxon-name></italic> (16S: n = 4) show that <italic><tp:taxon-name><tp:taxon-name-part taxon-name-part-type="genus" reg="Georissa">G.</tp:taxon-name-part><tp:taxon-name-part taxon-name-part-type="species" reg="filiasaulae">filiasaulae</tp:taxon-name-part></tp:taxon-name></italic> form one clade with 100% BS and 100% PP. Sister to the rest of “non-scaly” <italic><tp:taxon-name><tp:taxon-name-part taxon-name-part-type="genus" reg="Georissa">Georissa</tp:taxon-name-part></tp:taxon-name></italic>, except for <italic><tp:taxon-name><tp:taxon-name-part taxon-name-part-type="genus" reg="Georissa">G.</tp:taxon-name-part><tp:taxon-name-part taxon-name-part-type="species" reg="hungerfordi">hungerfordi</tp:taxon-name-part></tp:taxon-name></italic> + <italic><tp:taxon-name><tp:taxon-name-part taxon-name-part-type="genus" reg="Georissa">G.</tp:taxon-name-part><tp:taxon-name-part taxon-name-part-type="species" reg="gomantonensis">gomantonensis</tp:taxon-name-part></tp:taxon-name></italic> + <italic><tp:taxon-name><tp:taxon-name-part taxon-name-part-type="genus" reg="Georissa">G.</tp:taxon-name-part><tp:taxon-name-part taxon-name-part-type="species" reg="filiasaulae">filiasaulae</tp:taxon-name-part></tp:taxon-name></italic>.</p></tp:treatment-sec><ref-list><ref id="B5"><mixed-citation xmlns:xlink="http://www.w3.org/1999/xlink" xlink:type="simple"><person-group><name name-style="western"><surname>Clements</surname><given-names>R</given-names></name><name name-style="western"><surname>Ng</surname><given-names>PK</given-names></name><name name-style="western"><surname>Lu</surname><given-names>XX</given-names></name><name name-style="western"><surname>Ambu</surname><given-names>S</given-names></name><name name-style="western"><surname>Schilthuizen</surname><given-names>M</given-names></name><name name-style="western"><surname>Bradshaw</surname><given-names>CJ</given-names></name></person-group> (<year>2008</year>) <article-title>Using biogeographical patterns of endemic land snails to improve conservation planning for limestone karsts.</article-title><source>Biological Conservation</source><volume>141</volume>(<issue>11</issue>): <fpage>2751</fpage>–<lpage>2764</lpage>. <ext-link xlink:type="simple" ext-link-type="doi" xlink:href="10.1016/j.biocon.2008.08.011">https://doi.org/10.1016/j.biocon.2008.08.011</ext-link></mixed-citation></ref><ref id="B24"><mixed-citation xmlns:xlink="http://www.w3.org/1999/xlink" xlink:type="simple"><person-group><name name-style="western"><surname>Phung</surname><given-names>CC</given-names></name><name name-style="western"><surname>Yu</surname><given-names>FTY</given-names></name><name name-style="western"><surname>Liew</surname><given-names>TS</given-names></name></person-group> (<year>2017</year>) <article-title>A checklist of land snails from the west coast islands of Sabah, Borneo (<tp:taxon-name><tp:taxon-name-part taxon-name-part-type="phylum">Mollusca</tp:taxon-name-part></tp:taxon-name>, <tp:taxon-name><tp:taxon-name-part taxon-name-part-type="class">Gastropoda</tp:taxon-name-part></tp:taxon-name>).</article-title><source>ZooKeys</source><volume>673</volume>: <fpage>49</fpage>–<lpage>104</lpage>. <ext-link xlink:type="simple" ext-link-type="doi" xlink:href="10.3897/zookeys.673.12422">https://doi.org/10.3897/zookeys.673.12422</ext-link></mixed-citation></ref></ref-list></tp:taxon-treatment>
