# Supplementary material for: Conchological and molecular analysis of the “non-scaly” Bornean Georissa with descriptions of three new species (Gastropoda, Neritimorpha, Hydrocenidae)
Source: Zookeys. 2019 Apr 17;840:35–86. doi: 10.3897/zookeys.840.33326 (PMC6482118; doi:10.3897/zookeys.840.33326)
Supplement: XML Treatment for Georissa pachysoma [file zookeys.840.33326-treatment11.xml]

<!DOCTYPE tp:taxon-treatment
  PUBLIC "-//TaxonX//DTD Taxonomic Treatment Publishing DTD v0 20100105//EN" "tax-treatment-NSO.dtd">
<tp:taxon-treatment xmlns:tp="http://www.plazi.org/taxpub"><tp:treatment-meta><kwd-group><label>Taxon classification</label><kwd><named-content xmlns:xlink="http://www.w3.org/1999/xlink" content-type="kingdom">Animalia</named-content></kwd><kwd><named-content xmlns:xlink="http://www.w3.org/1999/xlink" content-type="order">Cycloneritida</named-content></kwd><kwd><named-content xmlns:xlink="http://www.w3.org/1999/xlink" content-type="family">Hydrocenidae</named-content></kwd></kwd-group><mixed-citation publication-type="journal"><person-group><name><surname>Zacaery Khalik</surname><given-names>Mohd</given-names></name><name><surname>P. Hendriks</surname><given-names>Kasper</given-names></name><name><surname>J. Vermeulen</surname><given-names>Jaap</given-names></name><name><surname>Menno Schilthuizen</surname><given-names/></name></person-group><article-title>Conchological and molecular analysis of the “non-scaly” Bornean <italic><tp:taxon-name><tp:taxon-name-part taxon-name-part-type="genus" reg="Georissa">Georissa</tp:taxon-name-part></tp:taxon-name></italic> with descriptions of three new species (<tp:taxon-name><tp:taxon-name-part taxon-name-part-type="class">Gastropoda</tp:taxon-name-part></tp:taxon-name>, <tp:taxon-name><tp:taxon-name-part taxon-name-part-type="subclass">Neritimorpha</tp:taxon-name-part></tp:taxon-name>, <tp:taxon-name><tp:taxon-name-part taxon-name-part-type="family">Hydrocenidae</tp:taxon-name-part></tp:taxon-name>)</article-title><source>Zookeys</source><day>17</day><month>4</month><year>2019</year><volume>840</volume><fpage>35</fpage><lpage>86</lpage><pub-id pub-id-type="doi">10.3897/zookeys.840.33326</pub-id></mixed-citation></tp:treatment-meta><tp:nomenclature><tp:taxon-name>
                    <tp:taxon-name-part taxon-name-part-type="genus" reg="Georissa">Georissa</tp:taxon-name-part>
                    <tp:taxon-name-part taxon-name-part-type="species" reg="pachysoma">pachysoma</tp:taxon-name-part>
                  </tp:taxon-name><tp:taxon-authority>Vermeulen &amp; Junau, 2007</tp:taxon-authority><xref ref-type="fig" rid="F15">Figure 15A–K</xref><tp:nomenclature-citation-list><tp:nomenclature-citation><tp:taxon-name>
                        <tp:taxon-name-part taxon-name-part-type="genus" reg="Georissa">Georissa</tp:taxon-name-part>
                        <tp:taxon-name-part taxon-name-part-type="species" reg="pachysoma">pachysoma</tp:taxon-name-part>
                      </tp:taxon-name><comment>Vermeulen &amp; Junau, 2007: 216, fig. 7.</comment></tp:nomenclature-citation></tp:nomenclature-citation-list></tp:nomenclature><tp:treatment-sec sec-type="type locality" id="SECID0EHHDK"><title>Type locality.</title><p>Malaysia, Sarawak, 2<sup>nd</sup> div.: Lower Tatau River valley, Bukit Sarang group, Bukit Lebik.</p></tp:treatment-sec><tp:treatment-sec sec-type="type material" id="SECID0EPHDK"><title>Type material.</title><p><italic>Holotype</italic> (Holotype by original designation). Malaysia, Sarawak, 2<sup>nd</sup> div.: Lower Tatau River valley, Bukit Sarang group, Bukit Lebik: <named-content xmlns:xlink="http://www.w3.org/1999/xlink" content-type="dwc:institutional_code" xlink:type="simple">RMNH</named-content>/MOL 109084. <italic>Paratypes</italic>. Malaysia, Sarawak, 2<sup>nd</sup> div.: Lower Tatau River valley, Bukit Sarang group, Bukit Lebik: <abbrev xmlns:xlink="http://www.w3.org/1999/xlink" content-type="institution" xlink:title="Jaap Vermeulen (personal collection)" id="ABBRID0EFIDK" xlink:type="simple">JJV</abbrev> 12628 (10), <abbrev xmlns:xlink="http://www.w3.org/1999/xlink" content-type="institution" xlink:title="Jaap Vermeulen (personal collection)" id="ABBRID0EKIDK" xlink:type="simple">JJV</abbrev> 12837 (2).</p><fig id="F15" position="float" orientation="portrait"><label>Figure 15.</label><caption><p><italic><tp:taxon-name><tp:taxon-name-part taxon-name-part-type="genus" reg="Georissa">Georissa</tp:taxon-name-part><tp:taxon-name-part taxon-name-part-type="species" reg="pachysoma">pachysoma</tp:taxon-name-part></tp:taxon-name></italic> Vermeulen &amp; Junau, 2007. <bold>A–K</bold><named-content xmlns:xlink="http://www.w3.org/1999/xlink" content-type="dwc:institutional_code" xlink:type="simple">MZU</named-content>/MOL 17.64 <bold>A, D</bold> shell apertural view <bold>B</bold> shell side view <bold>C</bold> shell rear view <bold>E, F</bold> shell cross-section from 3D model <bold>G, H</bold> operculum frontal and ventral view from 3D model <bold>I</bold> shell top view <bold>J</bold> protoconch side view <bold>K</bold> close up of protoconch from top at 1000 × magnification. Scale bars: 500 µm (<bold>A–I</bold>); 200 µm (<bold>J</bold>); 10 µm (<bold>K</bold>).</p></caption><graphic xmlns:xlink="http://www.w3.org/1999/xlink" xlink:href="zookeys-840-035-g015.jpg" position="float" orientation="portrait" xlink:type="simple" id="oo_294764.jpg"/></fig></tp:treatment-sec><tp:treatment-sec sec-type="material" id="SECID0EHKDK"><title>Other material.</title><p>Bukit Sarang group, Lower Tatau River valley: <abbrev xmlns:xlink="http://www.w3.org/1999/xlink" content-type="institution" xlink:title="Jaap Vermeulen (personal collection)" id="ABBRID0ENKDK" xlink:type="simple">JJV</abbrev> 12626, <abbrev xmlns:xlink="http://www.w3.org/1999/xlink" content-type="institution" xlink:title="Jaap Vermeulen (personal collection)" id="ABBRID0ESKDK" xlink:type="simple">JJV</abbrev> 12844, <abbrev xmlns:xlink="http://www.w3.org/1999/xlink" content-type="institution" xlink:title="Jaap Vermeulen (personal collection)" id="ABBRID0EXKDK" xlink:type="simple">JJV</abbrev> 12845, <abbrev xmlns:xlink="http://www.w3.org/1999/xlink" content-type="institution" xlink:title="Jaap Vermeulen (personal collection)" id="ABBRID0E3KDK" xlink:type="simple">JJV</abbrev> 12846. Upper Tatau River valley, upper Kakus River limestone scarps: <abbrev xmlns:xlink="http://www.w3.org/1999/xlink" content-type="institution" xlink:title="Jaap Vermeulen (personal collection)" id="ABBRID0EBLDK" xlink:type="simple">JJV</abbrev> 12847. Bt. Besungai 0.5 m <abbrev xmlns:xlink="http://www.w3.org/1999/xlink" xlink:title="shell width" id="ABBRID0EGLDK" xlink:type="simple">SW</abbrev> of Batu Gading, Long Lama, Baram valley (<named-content xmlns:xlink="http://www.w3.org/1999/xlink" content-type="dwc:verbatimCoordinates" xlink:type="simple"><named-content content-type="geo-json" specific-use="{&#34;type&#34;:&#34;Point&#34;,&#34;coordinates&#34;:[114.416667,3.866667]}" id="NCID0ENLDK" xlink:type="simple">03°52.00'N, 114°25.00'E</named-content></named-content>): <abbrev xmlns:xlink="http://www.w3.org/1999/xlink" content-type="institution" xlink:title="Jaap Vermeulen (personal collection)" id="ABBRID0ESLDK" xlink:type="simple">JJV</abbrev> 4940. Slopes and cliffs along path to Great Cave, Niah National Park: <abbrev xmlns:xlink="http://www.w3.org/1999/xlink" content-type="institution" xlink:title="Jaap Vermeulen (personal collection)" id="ABBRID0EXLDK" xlink:type="simple">JJV</abbrev> 10216. N side of limestone area, Painted Cave, Niah National Park: <abbrev xmlns:xlink="http://www.w3.org/1999/xlink" content-type="institution" xlink:title="Jaap Vermeulen (personal collection)" id="ABBRID0E3LDK" xlink:type="simple">JJV</abbrev> 10391. Bukit Lebik and Bukit Anyi, Bukit Sarang, Bintulu, Sarawak (<named-content xmlns:xlink="http://www.w3.org/1999/xlink" content-type="dwc:verbatimCoordinates" xlink:type="simple"><named-content content-type="geo-json" specific-use="{&#34;type&#34;:&#34;Point&#34;,&#34;coordinates&#34;:[113.041167,2.655167]}" id="NCID0EEMDK" xlink:type="simple">02°39.31'N, 113°02.47'E</named-content></named-content>): <named-content xmlns:xlink="http://www.w3.org/1999/xlink" content-type="dwc:institutional_code" xlink:type="simple">MZU</named-content>/MOL 17.62–<named-content xmlns:xlink="http://www.w3.org/1999/xlink" content-type="dwc:institutional_code" xlink:type="simple">MZU</named-content>/MOL 17.84.</p></tp:treatment-sec><tp:treatment-sec sec-type="description" id="SECID0EZMDK"><title>Description.</title><p><italic>Protoconch</italic>. Colour: red to brown. Sculpture: a mix of triangular, rounded, and irregular sculptural shapes. Mesh width: 2–12 µm. <italic>Teleoconch</italic>. Colour: red to brown. First whorl: convex. Subsequent whorls: convex, broad at the final whorl. Suture: clearly impressed. Shoulder: narrow. Number of whorls: 2 ¾–3 ¼. <abbrev xmlns:xlink="http://www.w3.org/1999/xlink" xlink:title="shell height" id="ABBRID0EDNDK" xlink:type="simple">SH</abbrev>: 1.20–1.65 mm. <abbrev xmlns:xlink="http://www.w3.org/1999/xlink" xlink:title="shell width" id="ABBRID0EHNDK" xlink:type="simple">SW</abbrev>: 0.95–1.23 mm. SI: 1.19–1.34. <italic>Shell sculpture</italic>. Radial sculpture: absent, weak growth lines at irregular intervals only. Spiral sculpture: present, rather thin, widely spaced in the centre of the whorls, densely spaced close to the suture and the periphery, ribs appear immediately after the protoconch, ca. 12–15 medium raised spiral ribs, distorted/discontinuous where they are crossed by the growth lines. <italic>Aperture</italic>. Shape: rounded to semi-elliptic, straight to concave parietal side, palatal side convex and tilted below, palatal edge contiguous with the body whorl, basal side convex. <abbrev xmlns:xlink="http://www.w3.org/1999/xlink" xlink:title="aperture height" id="ABBRID0EPNDK" xlink:type="simple">AH</abbrev>: 0.54– 0.70 mm. <abbrev xmlns:xlink="http://www.w3.org/1999/xlink" xlink:title="aperture width" id="ABBRID0ETNDK" xlink:type="simple">AW</abbrev>: 0.57–0.72 mm. <abbrev xmlns:xlink="http://www.w3.org/1999/xlink" xlink:title="aperture index" id="ABBRID0EXNDK" xlink:type="simple">AI</abbrev>: 0.90–1.00.</p></tp:treatment-sec><tp:treatment-sec sec-type="diagnosis" id="SECID0E2NDK"><title>Diagnosis.</title><p><italic><tp:taxon-name><tp:taxon-name-part taxon-name-part-type="genus" reg="Georissa">Georissa</tp:taxon-name-part><tp:taxon-name-part taxon-name-part-type="species" reg="pachysoma">pachysoma</tp:taxon-name-part></tp:taxon-name></italic> is characterised by a dark red to brown colour of the shell, similar to <italic><tp:taxon-name><tp:taxon-name-part taxon-name-part-type="genus" reg="Georissa">G.</tp:taxon-name-part><tp:taxon-name-part taxon-name-part-type="species" reg="nephrostoma">nephrostoma</tp:taxon-name-part></tp:taxon-name></italic>, but the latter species has wavy spiral ribs while <italic><tp:taxon-name><tp:taxon-name-part taxon-name-part-type="genus" reg="Georissa">G.</tp:taxon-name-part><tp:taxon-name-part taxon-name-part-type="species" reg="pachysoma">pachysoma</tp:taxon-name-part></tp:taxon-name></italic> does not. In shell habitus, <italic><tp:taxon-name><tp:taxon-name-part taxon-name-part-type="genus" reg="Georissa">G.</tp:taxon-name-part><tp:taxon-name-part taxon-name-part-type="species" reg="pachysoma">pachysoma</tp:taxon-name-part></tp:taxon-name></italic> closely resembles <italic><tp:taxon-name><tp:taxon-name-part taxon-name-part-type="genus" reg="Georissa">G.</tp:taxon-name-part><tp:taxon-name-part taxon-name-part-type="species" reg="hungerfordi">hungerfordi</tp:taxon-name-part></tp:taxon-name></italic>, but the colour and spiral sculpture of <italic><tp:taxon-name><tp:taxon-name-part taxon-name-part-type="genus" reg="Georissa">G.</tp:taxon-name-part><tp:taxon-name-part taxon-name-part-type="species" reg="hungerfordi">hungerfordi</tp:taxon-name-part></tp:taxon-name></italic> (orange in colour in living or freshly dead specimens, with highly raised spiral sculpture) is entirely different from <italic><tp:taxon-name><tp:taxon-name-part taxon-name-part-type="genus" reg="Georissa">G.</tp:taxon-name-part><tp:taxon-name-part taxon-name-part-type="species" reg="pachysoma">pachysoma</tp:taxon-name-part></tp:taxon-name></italic>.</p></tp:treatment-sec><tp:treatment-sec sec-type="distribution" id="SECID0EOQDK"><title>Distribution.</title><p><italic><tp:taxon-name><tp:taxon-name-part taxon-name-part-type="genus" reg="Georissa">Georissa</tp:taxon-name-part><tp:taxon-name-part taxon-name-part-type="species" reg="pachysoma">pachysoma</tp:taxon-name-part></tp:taxon-name></italic> is widely distributed from Bukit Sarang, Bintulu to further north in Baram and Niah, Sarawak.</p></tp:treatment-sec><tp:treatment-sec sec-type="Molecular analysis" id="SECID0E6QDK"><title>Molecular analysis.</title><p>ML and Bayesian analyses of <italic><tp:taxon-name><tp:taxon-name-part taxon-name-part-type="genus" reg="Georissa">G.</tp:taxon-name-part><tp:taxon-name-part taxon-name-part-type="species" reg="pachysoma">pachysoma</tp:taxon-name-part></tp:taxon-name></italic> (16S: n = 4; CO1: n = 4) show that <italic><tp:taxon-name><tp:taxon-name-part taxon-name-part-type="genus" reg="Georissa">G.</tp:taxon-name-part><tp:taxon-name-part taxon-name-part-type="species" reg="pachysoma">pachysoma</tp:taxon-name-part></tp:taxon-name></italic> forms one clade with 100% BS and 100% PP, sister to the rest of the “non-scaly” group species, except for <italic><tp:taxon-name><tp:taxon-name-part taxon-name-part-type="genus" reg="Georissa">G.</tp:taxon-name-part><tp:taxon-name-part taxon-name-part-type="species" reg="hungerfordi">hungerfordi</tp:taxon-name-part></tp:taxon-name></italic> + <italic><tp:taxon-name><tp:taxon-name-part taxon-name-part-type="genus" reg="Georissa">G.</tp:taxon-name-part><tp:taxon-name-part taxon-name-part-type="species" reg="gomantonensis">gomantonensis</tp:taxon-name-part></tp:taxon-name></italic> + <italic><tp:taxon-name><tp:taxon-name-part taxon-name-part-type="genus" reg="Georissa">G.</tp:taxon-name-part><tp:taxon-name-part taxon-name-part-type="species" reg="filiasaulae">filiasaulae</tp:taxon-name-part></tp:taxon-name></italic> + <italic><tp:taxon-name><tp:taxon-name-part taxon-name-part-type="genus" reg="Georissa">G.</tp:taxon-name-part><tp:taxon-name-part taxon-name-part-type="species" reg="insulae">insulae</tp:taxon-name-part></tp:taxon-name></italic>.</p><!--PageBreak --></tp:treatment-sec></tp:taxon-treatment>
