# Supplementary material for: Conchological and molecular analysis of the “non-scaly” Bornean Georissa with descriptions of three new species (Gastropoda, Neritimorpha, Hydrocenidae)
Source: Zookeys. 2019 Apr 17;840:35–86. doi: 10.3897/zookeys.840.33326 (PMC6482118; doi:10.3897/zookeys.840.33326)
Supplement: XML Treatment for Georissa xesta [file zookeys.840.33326-treatment13.xml]

<!DOCTYPE tp:taxon-treatment
  PUBLIC "-//TaxonX//DTD Taxonomic Treatment Publishing DTD v0 20100105//EN" "tax-treatment-NSO.dtd">
<tp:taxon-treatment xmlns:tp="http://www.plazi.org/taxpub"><tp:treatment-meta><kwd-group><label>Taxon classification</label><kwd><named-content xmlns:xlink="http://www.w3.org/1999/xlink" content-type="kingdom">Animalia</named-content></kwd><kwd><named-content xmlns:xlink="http://www.w3.org/1999/xlink" content-type="order">Cycloneritida</named-content></kwd><kwd><named-content xmlns:xlink="http://www.w3.org/1999/xlink" content-type="family">Hydrocenidae</named-content></kwd></kwd-group><mixed-citation publication-type="journal"><person-group><name><surname>Zacaery Khalik</surname><given-names>Mohd</given-names></name><name><surname>P. Hendriks</surname><given-names>Kasper</given-names></name><name><surname>J. Vermeulen</surname><given-names>Jaap</given-names></name><name><surname>Menno Schilthuizen</surname><given-names/></name></person-group><article-title>Conchological and molecular analysis of the “non-scaly” Bornean <italic><tp:taxon-name><tp:taxon-name-part taxon-name-part-type="genus" reg="Georissa">Georissa</tp:taxon-name-part></tp:taxon-name></italic> with descriptions of three new species (<tp:taxon-name><tp:taxon-name-part taxon-name-part-type="class">Gastropoda</tp:taxon-name-part></tp:taxon-name>, <tp:taxon-name><tp:taxon-name-part taxon-name-part-type="subclass">Neritimorpha</tp:taxon-name-part></tp:taxon-name>, <tp:taxon-name><tp:taxon-name-part taxon-name-part-type="family">Hydrocenidae</tp:taxon-name-part></tp:taxon-name>)</article-title><source>Zookeys</source><day>17</day><month>4</month><year>2019</year><volume>840</volume><fpage>35</fpage><lpage>86</lpage><pub-id pub-id-type="doi">10.3897/zookeys.840.33326</pub-id></mixed-citation></tp:treatment-meta><tp:nomenclature><tp:taxon-name>
                    <tp:taxon-name-part taxon-name-part-type="genus" reg="Georissa">Georissa</tp:taxon-name-part>
                    <tp:taxon-name-part taxon-name-part-type="species" reg="xesta">xesta</tp:taxon-name-part>
                  </tp:taxon-name><tp:taxon-authority>Thompson &amp; Dance, 1983</tp:taxon-authority><xref ref-type="fig" rid="F1">Figures 1G</xref><xref ref-type="fig" rid="F17">, 17A–K</xref><tp:nomenclature-citation-list><tp:nomenclature-citation><tp:taxon-name>
                        <tp:taxon-name-part taxon-name-part-type="genus" reg="Georissa">Georissa</tp:taxon-name-part>
                        <tp:taxon-name-part taxon-name-part-type="species" reg="xesta">xesta</tp:taxon-name-part>
                      </tp:taxon-name><comment>Thompson &amp; Dance, 1983: 125, figs 69–70.</comment></tp:nomenclature-citation></tp:nomenclature-citation-list></tp:nomenclature><tp:treatment-sec sec-type="type locality" id="SECID0EEIEK"><title>Type locality.</title><p>A small limestone ridge quarried for rock 5 mi W Kudat, Sabah, Borneo (<named-content xmlns:xlink="http://www.w3.org/1999/xlink" content-type="dwc:verbatimCoordinates" xlink:type="simple"><named-content content-type="geo-json" specific-use="{&#34;type&#34;:&#34;Point&#34;,&#34;coordinates&#34;:[116.800000,6.950000]}" id="NCID0ENIEK" xlink:type="simple">06°57.00'N, 116°48.00'E</named-content></named-content>).</p></tp:treatment-sec><tp:treatment-sec sec-type="type material" id="SECID0ESIEK"><title>Type material.</title><p><italic>Holotype</italic> (Holotype by original designation). A small limestone ridge quarried for rock 5 mi W Kudat, Sabah, Borneo (<named-content xmlns:xlink="http://www.w3.org/1999/xlink" content-type="dwc:verbatimCoordinates" xlink:type="simple"><named-content content-type="geo-json" specific-use="{&#34;type&#34;:&#34;Point&#34;,&#34;coordinates&#34;:[116.800000,6.950000]}" id="NCID0E4IEK" xlink:type="simple">06°57.00'N, 116°48.00'E</named-content></named-content>): UF 35968 (not seen). <italic>Paratypes</italic>. A small limestone ridge quarried for rock 5 mi W Kudat, Sabah, Borneo (<named-content xmlns:xlink="http://www.w3.org/1999/xlink" content-type="dwc:verbatimCoordinates" xlink:type="simple"><named-content content-type="geo-json" specific-use="{&#34;type&#34;:&#34;Point&#34;,&#34;coordinates&#34;:[116.800000,6.950000]}" id="NCID0EHJEK" xlink:type="simple">06°57.00'N, 116°48.00'E</named-content></named-content>): UF 35969 (not seen), <ext-link xmlns:xlink="http://www.w3.org/1999/xlink" ext-link-type="gen" xlink:href="UF35970" xlink:type="simple">UF35970</ext-link> (not seen), SMF 255740/6 (not seen), <named-content xmlns:xlink="http://www.w3.org/1999/xlink" content-type="dwc:institutional_code" xlink:type="simple">NHMUK</named-content> 1984.006 (5) (Fig. <xref ref-type="fig" rid="F1">1G</xref>), <abbrev xmlns:xlink="http://www.w3.org/1999/xlink" content-type="institution" xlink:title="Jaap Vermeulen (personal collection)" id="ABBRID0E4JEK" xlink:type="simple">JJV</abbrev> 13424.</p></tp:treatment-sec><tp:treatment-sec sec-type="material" id="SECID0ECKEK"><title>Other material.</title><p>Kinabatangan valley, Batu Tulug (Batu Putih) along road Lahad Datu-Sandakan, N of bridge over Kinabatangan River, Sandakan province, Sabah (<named-content xmlns:xlink="http://www.w3.org/1999/xlink" content-type="dwc:verbatimCoordinates" xlink:type="simple"><named-content content-type="geo-json" specific-use="{&#34;type&#34;:&#34;Point&#34;,&#34;coordinates&#34;:[117.933333,5.416667]}" id="NCID0ELKEK" xlink:type="simple">05°25.00'N, 117°56.00'E</named-content></named-content>): <abbrev xmlns:xlink="http://www.w3.org/1999/xlink" content-type="institution" xlink:title="Jaap Vermeulen (personal collection)" id="ABBRID0EQKEK" xlink:type="simple">JJV</abbrev> 1481. Kinabatangan valley, Batu Keruak 2 near Sukau, Sandakan province, Sabah (<named-content xmlns:xlink="http://www.w3.org/1999/xlink" content-type="dwc:verbatimCoordinates" xlink:type="simple"><named-content content-type="geo-json" specific-use="{&#34;type&#34;:&#34;Point&#34;,&#34;coordinates&#34;:[118.300000,5.533333]}" id="NCID0EYKEK" xlink:type="simple">05°32.00'N, 118°18.00'E</named-content></named-content>): <abbrev xmlns:xlink="http://www.w3.org/1999/xlink" content-type="institution" xlink:title="Jaap Vermeulen (personal collection)" id="ABBRID0E4KEK" xlink:type="simple">JJV</abbrev> 9786. Kinabatangan valley, Batu Tomanggong Kecil, Sandakan province, Sabah (<named-content xmlns:xlink="http://www.w3.org/1999/xlink" content-type="dwc:verbatimCoordinates" xlink:type="simple"><named-content content-type="geo-json" specific-use="{&#34;type&#34;:&#34;Point&#34;,&#34;coordinates&#34;:[118.301667,5.502000]}" id="NCID0EFLEK" xlink:type="simple">05°30.12'N, 118°18.10'E</named-content></named-content>): <abbrev xmlns:xlink="http://www.w3.org/1999/xlink" content-type="institution" xlink:title="Jaap Vermeulen (personal collection)" id="ABBRID0EKLEK" xlink:type="simple">JJV</abbrev> 9828. Batu Tomanggong Besar, Kinabatangan valley, Sandakan, Sabah (<named-content xmlns:xlink="http://www.w3.org/1999/xlink" content-type="dwc:verbatimCoordinates" xlink:type="simple"><named-content content-type="geo-json" specific-use="{&#34;type&#34;:&#34;Point&#34;,&#34;coordinates&#34;:[118.303500,5.517000]}" id="NCID0ESLEK" xlink:type="simple">05°31.02'N, 118°18.21'E</named-content></named-content>): BOR/MOL 1437, BOR/MOL 2252, BOR/MOL 2281. Batu Tomanggong Besar 2, Kinabatangan valley, Sandakan, Sabah (<named-content xmlns:xlink="http://www.w3.org/1999/xlink" content-type="dwc:verbatimCoordinates" xlink:type="simple"><named-content content-type="geo-json" specific-use="{&#34;type&#34;:&#34;Point&#34;,&#34;coordinates&#34;:[118.305500,5.519333]}" id="NCID0E1LEK" xlink:type="simple">05°31.16'N, 118°18.33'E</named-content></named-content>): BOR/MOL 1440. Batu Tomanggong Kecil, Kinabatangan valley, Sandakan, Sabah (<named-content xmlns:xlink="http://www.w3.org/1999/xlink" content-type="dwc:verbatimCoordinates" xlink:type="simple"><named-content content-type="geo-json" specific-use="{&#34;type&#34;:&#34;Point&#34;,&#34;coordinates&#34;:[118.303000,5.503500]}" id="NCID0ECMEK" xlink:type="simple">05°30.21'N, 118°18.18'E</named-content></named-content>): BOR/MOL 2025, BOR/MOL 2053. Batu Keruak, Kinabatangan valley, Sandakan, Sabah (<named-content xmlns:xlink="http://www.w3.org/1999/xlink" content-type="dwc:verbatimCoordinates" xlink:type="simple"><named-content content-type="geo-json" specific-use="{&#34;type&#34;:&#34;Point&#34;,&#34;coordinates&#34;:[118.300000,5.533333]}" id="NCID0EKMEK" xlink:type="simple">05°32.00'N, 118°18.00'E</named-content></named-content>): BOR/MOL 2687. Lower Kinabatangan valley, Sabah; Unnamed limestone hill 1 (<named-content xmlns:xlink="http://www.w3.org/1999/xlink" content-type="dwc:verbatimCoordinates" xlink:type="simple"><named-content content-type="geo-json" specific-use="{&#34;type&#34;:&#34;Point&#34;,&#34;coordinates&#34;:[118.287167,5.518500]}" id="NCID0ESMEK" xlink:type="simple">05°31.11'N, 118°17.23'E</named-content></named-content>): BOR/MOL 2151, BOR/MOL 2184, BOR/MOL 2217; Unnamed limestone hill 2 (<named-content xmlns:xlink="http://www.w3.org/1999/xlink" content-type="dwc:verbatimCoordinates" xlink:type="simple"><named-content content-type="geo-json" specific-use="{&#34;type&#34;:&#34;Point&#34;,&#34;coordinates&#34;:[118.283333,5.500000]}" id="NCID0E1MEK" xlink:type="simple">05°30.00'N, 118°17.00'E</named-content></named-content>): BOR/MOL 1441. Batu Materis, Kinabatangan valley, Sabah (<named-content xmlns:xlink="http://www.w3.org/1999/xlink" content-type="dwc:verbatimCoordinates" xlink:type="simple"><named-content content-type="geo-json" specific-use="{&#34;type&#34;:&#34;Point&#34;,&#34;coordinates&#34;:[118.021833,5.520167]}" id="NCID0ECNEK" xlink:type="simple">05°31.21'N, 118°01.31'E</named-content></named-content>): BOR/MOL 2113, BOR/MOL 2083. Bod Tai, Kinabatangan valley, Sabah (<named-content xmlns:xlink="http://www.w3.org/1999/xlink" content-type="dwc:verbatimCoordinates" xlink:type="simple"><named-content content-type="geo-json" specific-use="{&#34;type&#34;:&#34;Point&#34;,&#34;coordinates&#34;:[118.216667,5.516667]}" id="NCID0EKNEK" xlink:type="simple">05°31.00'N, 118°13.00'E</named-content></named-content>): BOR/MOL 1443. Bukit Mawas, lower Kinabatangan valley, Sabah: BOR/MOL 1444. Pangi, Kinabatangan valley, Sandakan province, Sabah (<named-content xmlns:xlink="http://www.w3.org/1999/xlink" content-type="dwc:verbatimCoordinates" xlink:type="simple"><named-content content-type="geo-json" specific-use="{&#34;type&#34;:&#34;Point&#34;,&#34;coordinates&#34;:[118.307167,5.526500]}" id="NCID0ESNEK" xlink:type="simple">05°31.59'N, 118°18.43'E</named-content></named-content>): BOR/MOL 1442. Ulu Sungai Resang, lower Kinabatangan valley, Sabah (<named-content xmlns:xlink="http://www.w3.org/1999/xlink" content-type="dwc:verbatimCoordinates" xlink:type="simple"><named-content content-type="geo-json" specific-use="{&#34;type&#34;:&#34;Point&#34;,&#34;coordinates&#34;:[118.350000,5.516667]}" id="NCID0E1NEK" xlink:type="simple">05°31.00'N, 118°21.00'E</named-content></named-content>): BOR/MOL 1438, BOR/MOL 7303 (Fig. <xref ref-type="fig" rid="F17">17</xref>), BOR/MOL 7311. Segama valley, ‘Kirk’s Cave’ 8 km N of Lahad Datu, Tawau province, Sabah (<named-content xmlns:xlink="http://www.w3.org/1999/xlink" content-type="dwc:verbatimCoordinates" xlink:type="simple"><named-content content-type="geo-json" specific-use="{&#34;type&#34;:&#34;Point&#34;,&#34;coordinates&#34;:[118.266667,5.066667]}" id="NCID0EGOEK" xlink:type="simple">05°04.00'N, 118°16.00'E</named-content></named-content>): <abbrev xmlns:xlink="http://www.w3.org/1999/xlink" content-type="institution" xlink:title="Jaap Vermeulen (personal collection)" id="ABBRID0ELOEK" xlink:type="simple">JJV</abbrev> 1236. Segama valley, hill NW of crossing road Sandakan-Lahad Datu with the Segama River, Tawau province, Sabah (<named-content xmlns:xlink="http://www.w3.org/1999/xlink" content-type="dwc:verbatimCoordinates" xlink:type="simple"><named-content content-type="geo-json" specific-use="{&#34;type&#34;:&#34;Point&#34;,&#34;coordinates&#34;:[118.216667,5.100000]}" id="NCID0ETOEK" xlink:type="simple">05°06.00'N, 118°13.00'E</named-content></named-content>): <abbrev xmlns:xlink="http://www.w3.org/1999/xlink" content-type="institution" xlink:title="Jaap Vermeulen (personal collection)" id="ABBRID0EYOEK" xlink:type="simple">JJV</abbrev> 1687. Segama valley, Sabahmas Cave, Tawau province, Sabah (05°08.52'N, 118 26.01'E): <abbrev xmlns:xlink="http://www.w3.org/1999/xlink" content-type="institution" xlink:title="Jaap Vermeulen (personal collection)" id="ABBRID0E4OEK" xlink:type="simple">JJV</abbrev> 7453. Batu Baturong, N slope, Tawau province, Sabah (<named-content xmlns:xlink="http://www.w3.org/1999/xlink" content-type="dwc:verbatimCoordinates" xlink:type="simple"><named-content content-type="geo-json" specific-use="{&#34;type&#34;:&#34;Point&#34;,&#34;coordinates&#34;:[118.007500,4.691000]}" id="NCID0EFPEK" xlink:type="simple">04°41.46'N, 118°0.45'E</named-content></named-content>): <abbrev xmlns:xlink="http://www.w3.org/1999/xlink" content-type="institution" xlink:title="Jaap Vermeulen (personal collection)" id="ABBRID0EKPEK" xlink:type="simple">JJV</abbrev> 7583. Segama valley, N end of limestone ridge on East bank Tabin River, Sandakan province, Sabah (<named-content xmlns:xlink="http://www.w3.org/1999/xlink" content-type="dwc:verbatimCoordinates" xlink:type="simple"><named-content content-type="geo-json" specific-use="{&#34;type&#34;:&#34;Point&#34;,&#34;coordinates&#34;:[118.739833,5.308167]}" id="NCID0ESPEK" xlink:type="simple">05°18.49'N, 118°44.39'E</named-content></named-content>): <abbrev xmlns:xlink="http://www.w3.org/1999/xlink" content-type="institution" xlink:title="Jaap Vermeulen (personal collection)" id="ABBRID0EXPEK" xlink:type="simple">JJV</abbrev> 7755. Tabin Wildlife Reserve, Lahad Datu, Sabah: BOR/MOL 12, BOR/MOL 13. Limestone hill on N bank Segama River, Tawau province, Sabah <!--PageBreak -->(<named-content xmlns:xlink="http://www.w3.org/1999/xlink" content-type="dwc:verbatimCoordinates" xlink:type="simple"><named-content content-type="geo-json" specific-use="{&#34;type&#34;:&#34;Point&#34;,&#34;coordinates&#34;:[118.216833,5.100167]}" id="NCID0EBQEK" xlink:type="simple">05°06.01'N, 118°13.01'E</named-content></named-content>): BOR/MOL 9. Sabahmas Cave, Tawau Province, Sabah (<named-content xmlns:xlink="http://www.w3.org/1999/xlink" content-type="dwc:verbatimCoordinates" xlink:type="simple"><named-content content-type="geo-json" specific-use="{&#34;type&#34;:&#34;Point&#34;,&#34;coordinates&#34;:[118.433333,5.134167]}" id="NCID0EJQEK" xlink:type="simple">05°08.05'N, 118°26.00'E</named-content></named-content>): BOR/MOL 8. Batu Baturong, Tawau Province, Sabah (<named-content xmlns:xlink="http://www.w3.org/1999/xlink" content-type="dwc:verbatimCoordinates" xlink:type="simple"><named-content content-type="geo-json" specific-use="{&#34;type&#34;:&#34;Point&#34;,&#34;coordinates&#34;:[118.000667,4.684000]}" id="NCID0ERQEK" xlink:type="simple">04°41.04'N, 118°00.04'E</named-content></named-content>): BOR/MOL 10. N end of limestone ridge on E bank Tabin River, Sandakan Province, Sabah (<named-content xmlns:xlink="http://www.w3.org/1999/xlink" content-type="dwc:verbatimCoordinates" xlink:type="simple"><named-content content-type="geo-json" specific-use="{&#34;type&#34;:&#34;Point&#34;,&#34;coordinates&#34;:[118.733833,5.300667]}" id="NCID0EZQEK" xlink:type="simple">05°18.04'N, 118°44.03'E</named-content></named-content>): BOR/MOL 11. Tomanggong Sukau, Sandakan, Sabah (<named-content xmlns:xlink="http://www.w3.org/1999/xlink" content-type="dwc:verbatimCoordinates" xlink:type="simple"><named-content content-type="geo-json" specific-use="{&#34;type&#34;:&#34;Point&#34;,&#34;coordinates&#34;:[118.383333,5.533500]}" id="NCID0EBREK" xlink:type="simple">05°32.01'N, 118°23.00'E</named-content></named-content>): BOR/MOL 14. Sabah, Malaysia: <named-content xmlns:xlink="http://www.w3.org/1999/xlink" content-type="dwc:institutional_code" xlink:type="simple">RMNH</named-content>/MOL 335369. Sabah, N. Borneo: <named-content xmlns:xlink="http://www.w3.org/1999/xlink" content-type="dwc:institutional_code" xlink:type="simple">ZMA</named-content>/MOLL 315545. Materis, Kinabatangan, Sabah (<named-content xmlns:xlink="http://www.w3.org/1999/xlink" content-type="dwc:verbatimCoordinates" xlink:type="simple"><named-content content-type="geo-json" specific-use="{&#34;type&#34;:&#34;Point&#34;,&#34;coordinates&#34;:[118.017000,5.523000]}" id="NCID0EZREK" xlink:type="simple">05°31.38'N, 118°01.02'E</named-content></named-content>): BOR/MOL 7258.</p><fig id="F17" position="float" orientation="portrait"><label>Figure 17.</label><caption><p><italic><tp:taxon-name><tp:taxon-name-part taxon-name-part-type="genus" reg="Georissa">Georissa</tp:taxon-name-part><tp:taxon-name-part taxon-name-part-type="species" reg="xesta">xesta</tp:taxon-name-part></tp:taxon-name></italic> Thompson &amp; Dance, 1983. <bold>A–K</bold> BOR/MOL 7303 <bold>A, D</bold> shell apertural view <bold>B</bold> shell side view <bold>C</bold> shell rear view <bold>E, F</bold> shell cross-section from 3D model <bold>G, H</bold> operculum frontal and ventral view from 3D model <bold>I</bold> shell top view <bold>J</bold> protoconch side view <bold>K</bold> close up of protoconch from top at 1000 × magnification. Scale bars: 500 µm (<bold>A–I</bold>); 200 µm (<bold>J</bold>); 10 µm (<bold>K</bold>).</p></caption><graphic xmlns:xlink="http://www.w3.org/1999/xlink" xlink:href="zookeys-840-035-g017.jpg" position="float" orientation="portrait" xlink:type="simple" id="oo_294766.jpg"/></fig></tp:treatment-sec><tp:treatment-sec sec-type="description" id="SECID0EOTEK"><title>Description.</title><p><italic>Protoconch</italic>. Colour: pale orange to orange. Sculpture: irregular sculptural shape resulted from a combination of rounded to ellipsoidal sculpture patterns. Mesh width: 1–10. <italic>Teleoconch</italic>. Colour: orange, the colour of the teleoconch always darker than the protoconch. First whorl: convex. Subsequent whorls: convex. Suture: clearly impressed. Shoulder: narrow to slightly extended. Number of whorls: 2 ¾–3 ½. <abbrev xmlns:xlink="http://www.w3.org/1999/xlink" xlink:title="shell height" id="ABBRID0EYTEK" xlink:type="simple">SH</abbrev>: 1.05–1.68 mm. <abbrev xmlns:xlink="http://www.w3.org/1999/xlink" xlink:title="shell width" id="ABBRID0E3TEK" xlink:type="simple">SW</abbrev>: 0.84–1.18 mm. SI: 1.22–1.45. <italic>Shell sculpture</italic>. Radial sculpture: absent, only weak growth lines present. Spiral sculpture: present, ca. 20–25 thin and weak spiral ribs, superficially smooth, densely arranged, appearing immediately after the protoconch, distorted by growth lines. <italic>Aperture</italic>. Shape: rounded to slightly ovoid, straight to concave parietal side, palatal edge partially contiguous with the body whorl and the parietal side, basal side convex. <abbrev xmlns:xlink="http://www.w3.org/1999/xlink" xlink:title="aperture height" id="ABBRID0EEUEK" xlink:type="simple">AH</abbrev>: 0.48– 0.66 mm. <abbrev xmlns:xlink="http://www.w3.org/1999/xlink" xlink:title="aperture width" id="ABBRID0EIUEK" xlink:type="simple">AW</abbrev>: 0.50–0.74 mm. <abbrev xmlns:xlink="http://www.w3.org/1999/xlink" xlink:title="aperture index" id="ABBRID0EMUEK" xlink:type="simple">AI</abbrev>: 0.76–0.98.</p></tp:treatment-sec><tp:treatment-sec sec-type="diagnosis" id="SECID0EQUEK"><title>Diagnosis.</title><p><italic><tp:taxon-name><tp:taxon-name-part taxon-name-part-type="genus" reg="Georissa">Georissa</tp:taxon-name-part><tp:taxon-name-part taxon-name-part-type="species" reg="xesta">xesta</tp:taxon-name-part></tp:taxon-name></italic> has densely arranged spiral sculpture (8–10 ribs in every 0.1 mm), unlike <italic><tp:taxon-name><tp:taxon-name-part taxon-name-part-type="genus" reg="Georissa">G.</tp:taxon-name-part><tp:taxon-name-part taxon-name-part-type="species" reg="bangueyensis">bangueyensis</tp:taxon-name-part></tp:taxon-name></italic> (4–5 ribs in every 0.1 mm), which has more space in between the spiral ribs. The shell of <italic><tp:taxon-name><tp:taxon-name-part taxon-name-part-type="genus" reg="Georissa">G.</tp:taxon-name-part><tp:taxon-name-part taxon-name-part-type="species" reg="xesta">xesta</tp:taxon-name-part></tp:taxon-name></italic> looks superficially smooth under a stereomicroscope at low contrast with less than × 20 magnification. The dense spiral sculpture is similar to the spiral ribbing pattern of <italic><tp:taxon-name><tp:taxon-name-part taxon-name-part-type="genus" reg="Georissa">G.</tp:taxon-name-part><tp:taxon-name-part taxon-name-part-type="species" reg="williamsi">williamsi</tp:taxon-name-part></tp:taxon-name></italic>, but the shell habitus of these two species is entirely different, where <italic><tp:taxon-name><tp:taxon-name-part taxon-name-part-type="genus" reg="Georissa">G.</tp:taxon-name-part><tp:taxon-name-part taxon-name-part-type="species" reg="williamsi">williamsi</tp:taxon-name-part></tp:taxon-name></italic> has a broad ultimate whorl but <italic><tp:taxon-name><tp:taxon-name-part taxon-name-part-type="genus" reg="Georissa">G.</tp:taxon-name-part><tp:taxon-name-part taxon-name-part-type="species" reg="xesta">xesta</tp:taxon-name-part></tp:taxon-name></italic> does not. Based on the shell shape, <italic><tp:taxon-name><tp:taxon-name-part taxon-name-part-type="genus" reg="Georissa">G.</tp:taxon-name-part><tp:taxon-name-part taxon-name-part-type="species" reg="xesta">xesta</tp:taxon-name-part></tp:taxon-name></italic> is similar to <italic><tp:taxon-name><tp:taxon-name-part taxon-name-part-type="genus" reg="Georissa">G.</tp:taxon-name-part><tp:taxon-name-part taxon-name-part-type="species" reg="similis">similis</tp:taxon-name-part></tp:taxon-name></italic> and <italic><tp:taxon-name><tp:taxon-name-part taxon-name-part-type="genus" reg="Georissa">G.</tp:taxon-name-part><tp:taxon-name-part taxon-name-part-type="species" reg="corrugata">corrugata</tp:taxon-name-part></tp:taxon-name></italic>, but both of these species have strongly raised radial sculpture.</p></tp:treatment-sec><tp:treatment-sec sec-type="distribution" id="SECID0EZXEK"><title>Distribution.</title><p><italic><tp:taxon-name><tp:taxon-name-part taxon-name-part-type="genus" reg="Georissa">Georissa</tp:taxon-name-part><tp:taxon-name-part taxon-name-part-type="species" reg="xesta">xesta</tp:taxon-name-part></tp:taxon-name></italic> is widely distributed in Sabah, especially in the coastal areas around Kudat, Sandakan, Lahad Datu, and Tawau.</p></tp:treatment-sec><tp:treatment-sec sec-type="Molecular analysis" id="SECID0EKYEK"><title>Molecular analysis.</title><p>In the ML and Bayesian analyses of <italic><tp:taxon-name><tp:taxon-name-part taxon-name-part-type="genus" reg="Georissa">G.</tp:taxon-name-part><tp:taxon-name-part taxon-name-part-type="species" reg="xesta">xesta</tp:taxon-name-part></tp:taxon-name></italic> (16S: n = 2; CO1: n = 3), the Materis and Ulu Resang populations form highly supported clades 96% BS and 100% PP, which are paraphyletic with respect to <italic><tp:taxon-name><tp:taxon-name-part taxon-name-part-type="genus" reg="Georissa">G.</tp:taxon-name-part><tp:taxon-name-part taxon-name-part-type="species" reg="nephrostoma">nephrostoma</tp:taxon-name-part></tp:taxon-name></italic>.</p></tp:treatment-sec><tp:treatment-sec sec-type="discussion" id="SECID0EGZEK"><title>Discussion.</title><p>The type series of <italic><tp:taxon-name><tp:taxon-name-part taxon-name-part-type="genus" reg="Georissa">G.</tp:taxon-name-part><tp:taxon-name-part taxon-name-part-type="species" reg="xesta">xesta</tp:taxon-name-part></tp:taxon-name></italic> from <named-content xmlns:xlink="http://www.w3.org/1999/xlink" content-type="dwc:institutional_code" xlink:type="simple">NHMUK</named-content> seems to be partially eroded. However, the densely arranged thin spiral sculpture which is the diagnostic character of the species is still visible in the type series.</p></tp:treatment-sec><tp:treatment-sec><!--Section generated to contain objects referenced in tp:taxon-treatment.--><fig id="F1" position="float" orientation="portrait"><label>Figure 1.</label><caption><p>The types specimens of the “non-scaly” <italic><tp:taxon-name><tp:taxon-name-part taxon-name-part-type="genus" reg="Georissa">Georissa</tp:taxon-name-part></tp:taxon-name></italic> of Borneo from <named-content xmlns:xlink="http://www.w3.org/1999/xlink" content-type="dwc:institutional_code" xlink:type="simple">NHMUK</named-content>. <bold>A</bold><italic><tp:taxon-name><tp:taxon-name-part taxon-name-part-type="genus" reg="Georissa">Georissa</tp:taxon-name-part><tp:taxon-name-part taxon-name-part-type="species" reg="borneensis">borneensis</tp:taxon-name-part></tp:taxon-name></italic> Smith, 1895 <bold>B</bold><italic><tp:taxon-name><tp:taxon-name-part taxon-name-part-type="genus" reg="Georissa">Georissa</tp:taxon-name-part><tp:taxon-name-part taxon-name-part-type="species" reg="everetti">everetti</tp:taxon-name-part></tp:taxon-name></italic> Smith, 1895 <bold>C</bold><italic><tp:taxon-name><tp:taxon-name-part taxon-name-part-type="genus" reg="Georissa">Georissa</tp:taxon-name-part><tp:taxon-name-part taxon-name-part-type="species" reg="williamsi">williamsi</tp:taxon-name-part></tp:taxon-name></italic> Godwin-Austen, 1889 <bold>D</bold><italic><tp:taxon-name><tp:taxon-name-part taxon-name-part-type="genus" reg="Georissa">Georissa</tp:taxon-name-part><tp:taxon-name-part taxon-name-part-type="species" reg="hungerfordi">hungerfordi</tp:taxon-name-part></tp:taxon-name></italic> Godwin-Austen, 1889 <bold>E</bold><italic><tp:taxon-name><tp:taxon-name-part taxon-name-part-type="genus" reg="Georissa">Georissa</tp:taxon-name-part><tp:taxon-name-part taxon-name-part-type="species" reg="gomantonensis">gomantonensis</tp:taxon-name-part></tp:taxon-name></italic> Smith, 1893 <bold>F</bold><italic><tp:taxon-name><tp:taxon-name-part taxon-name-part-type="genus" reg="Georissa">Georissa</tp:taxon-name-part><tp:taxon-name-part taxon-name-part-type="species" reg="similis">similis</tp:taxon-name-part></tp:taxon-name></italic> Smith, 1893 <bold>G</bold><italic><tp:taxon-name><tp:taxon-name-part taxon-name-part-type="genus" reg="Georissa">Georissa</tp:taxon-name-part><tp:taxon-name-part taxon-name-part-type="species" reg="xesta">xesta</tp:taxon-name-part></tp:taxon-name></italic> Thompson &amp; Dance, 1983 <bold>H</bold><italic><tp:taxon-name><tp:taxon-name-part taxon-name-part-type="genus" reg="Georissa">Georissa</tp:taxon-name-part><tp:taxon-name-part taxon-name-part-type="species" reg="bangueyensis">bangueyensis</tp:taxon-name-part></tp:taxon-name></italic> Smith, 1895 <bold>I</bold><italic><tp:taxon-name><tp:taxon-name-part taxon-name-part-type="genus" reg="Georissa">Georissa</tp:taxon-name-part><tp:taxon-name-part taxon-name-part-type="species" reg="flavescens">flavescens</tp:taxon-name-part></tp:taxon-name></italic> Smith, 1895. Scale bar: 1 mm. Photos by <named-content xmlns:xlink="http://www.w3.org/1999/xlink" content-type="dwc:institutional_code" xlink:type="simple">NHMUK</named-content>.</p></caption><graphic xmlns:xlink="http://www.w3.org/1999/xlink" xlink:href="zookeys-840-035-g001.jpg" position="float" orientation="portrait" xlink:type="simple" id="oo_294750.jpg"/></fig></tp:treatment-sec></tp:taxon-treatment>
