# Supplementary material for: Conchological and molecular analysis of the “non-scaly” Bornean Georissa with descriptions of three new species (Gastropoda, Neritimorpha, Hydrocenidae)
Source: Zookeys. 2019 Apr 17;840:35–86. doi: 10.3897/zookeys.840.33326 (PMC6482118; doi:10.3897/zookeys.840.33326)
Supplement: XML Treatment for Georissa nephrostoma [file zookeys.840.33326-treatment14.xml]

<!DOCTYPE tp:taxon-treatment
  PUBLIC "-//TaxonX//DTD Taxonomic Treatment Publishing DTD v0 20100105//EN" "tax-treatment-NSO.dtd">
<tp:taxon-treatment xmlns:tp="http://www.plazi.org/taxpub"><tp:treatment-meta><kwd-group><label>Taxon classification</label><kwd><named-content xmlns:xlink="http://www.w3.org/1999/xlink" content-type="kingdom">Animalia</named-content></kwd><kwd><named-content xmlns:xlink="http://www.w3.org/1999/xlink" content-type="order">Cycloneritida</named-content></kwd><kwd><named-content xmlns:xlink="http://www.w3.org/1999/xlink" content-type="family">Hydrocenidae</named-content></kwd></kwd-group><mixed-citation publication-type="journal"><person-group><name><surname>Zacaery Khalik</surname><given-names>Mohd</given-names></name><name><surname>P. Hendriks</surname><given-names>Kasper</given-names></name><name><surname>J. Vermeulen</surname><given-names>Jaap</given-names></name><name><surname>Menno Schilthuizen</surname><given-names/></name></person-group><article-title>Conchological and molecular analysis of the “non-scaly” Bornean <italic><tp:taxon-name><tp:taxon-name-part taxon-name-part-type="genus" reg="Georissa">Georissa</tp:taxon-name-part></tp:taxon-name></italic> with descriptions of three new species (<tp:taxon-name><tp:taxon-name-part taxon-name-part-type="class">Gastropoda</tp:taxon-name-part></tp:taxon-name>, <tp:taxon-name><tp:taxon-name-part taxon-name-part-type="subclass">Neritimorpha</tp:taxon-name-part></tp:taxon-name>, <tp:taxon-name><tp:taxon-name-part taxon-name-part-type="family">Hydrocenidae</tp:taxon-name-part></tp:taxon-name>)</article-title><source>Zookeys</source><day>17</day><month>4</month><year>2019</year><volume>840</volume><fpage>35</fpage><lpage>86</lpage><pub-id pub-id-type="doi">10.3897/zookeys.840.33326</pub-id></mixed-citation></tp:treatment-meta><tp:nomenclature><tp:taxon-name>
                    <tp:taxon-name-part taxon-name-part-type="genus" reg="Georissa">Georissa</tp:taxon-name-part>
                    <tp:taxon-name-part taxon-name-part-type="species" reg="nephrostoma">nephrostoma</tp:taxon-name-part>
                  </tp:taxon-name><tp:taxon-authority>Vermeulen, Liew &amp; Schilthuizen, 2015</tp:taxon-authority><xref ref-type="fig" rid="F18">Figure 18A–K</xref><!--PageBreak --><tp:nomenclature-citation-list><tp:nomenclature-citation><tp:taxon-name>
                        <tp:taxon-name-part taxon-name-part-type="genus" reg="Georissa">Georissa</tp:taxon-name-part>
                        <tp:taxon-name-part taxon-name-part-type="species" reg="nephrostoma">nephrostoma</tp:taxon-name-part>
                      </tp:taxon-name><comment>Vermeulen et al., 2015: 34, fig. 20.</comment></tp:nomenclature-citation></tp:nomenclature-citation-list></tp:nomenclature><tp:treatment-sec sec-type="type locality" id="SECID0EV2EK"><title>Type locality.</title><p>Malaysia, Sabah, Sandakan Province, Kinabatangan valley, Batu Keruak 2 near Sukau.</p><!--PageBreak --></tp:treatment-sec><tp:treatment-sec sec-type="type material" id="SECID0E22EK"><title>Type material.</title><p><italic>Holotype</italic> (Holotype by original designation). Malaysia, Sabah, Sandakan Province, Kinabatangan valley, Batu Keruak 2 near Sukau (<named-content xmlns:xlink="http://www.w3.org/1999/xlink" content-type="dwc:verbatimCoordinates" xlink:type="simple"><named-content content-type="geo-json" specific-use="{&#34;type&#34;:&#34;Point&#34;,&#34;coordinates&#34;:[118.300000,5.533333]}" id="NCID0EG3EK" xlink:type="simple">05°32.00'N, 118°18.00'E</named-content></named-content>): <named-content xmlns:xlink="http://www.w3.org/1999/xlink" content-type="dwc:institutional_code" xlink:type="simple">RMNH</named-content>/MOL 5003955 (not seen, we were unable to locate the material in <named-content xmlns:xlink="http://www.w3.org/1999/xlink" content-type="dwc:institutional_code" xlink:type="simple">RMNH</named-content> collection). <italic>Paratypes</italic>. Malaysia, Sabah, Sandakan Province. Kinabatangan valley, Batu Keruak 2 near Sukau (<named-content xmlns:xlink="http://www.w3.org/1999/xlink" content-type="dwc:verbatimCoordinates" xlink:type="simple"><named-content content-type="geo-json" specific-use="{&#34;type&#34;:&#34;Point&#34;,&#34;coordinates&#34;:[118.300000,5.533333]}" id="NCID0EA4EK" xlink:type="simple">05°32.00'N, 118°18.00'E</named-content></named-content>): <named-content xmlns:xlink="http://www.w3.org/1999/xlink" content-type="dwc:institutional_code" xlink:type="simple">NHMUK</named-content> 20150573, BOR/<!--PageBreak -->MOL 1449, BOR/MOL 1450, BOR/MOL 1845, <abbrev xmlns:xlink="http://www.w3.org/1999/xlink" content-type="institution" xlink:title="Jaap Vermeulen (personal collection)" id="ABBRID0EP4EK" xlink:type="simple">JJV</abbrev> 9795; Batu Pangi (<named-content xmlns:xlink="http://www.w3.org/1999/xlink" content-type="dwc:verbatimCoordinates" xlink:type="simple"><named-content content-type="geo-json" specific-use="{&#34;type&#34;:&#34;Point&#34;,&#34;coordinates&#34;:[118.307167,5.526500]}" id="NCID0EX4EK" xlink:type="simple">05°31.59'N, 118°18.43'E</named-content></named-content>): BOR/MOL 1452, <abbrev xmlns:xlink="http://www.w3.org/1999/xlink" content-type="institution" xlink:title="Jaap Vermeulen (personal collection)" id="ABBRID0E34EK" xlink:type="simple">JJV</abbrev> 9833; Batu Tai near Gomantong (<named-content xmlns:xlink="http://www.w3.org/1999/xlink" content-type="dwc:verbatimCoordinates" xlink:type="simple"><named-content content-type="geo-json" specific-use="{&#34;type&#34;:&#34;Point&#34;,&#34;coordinates&#34;:[118.172000,5.539167]}" id="NCID0EE5EK" xlink:type="simple">05°32.35'N, 118°10.32'E</named-content></named-content>): <abbrev xmlns:xlink="http://www.w3.org/1999/xlink" content-type="institution" xlink:title="Jaap Vermeulen (personal collection)" id="ABBRID0EJ5EK" xlink:type="simple">JJV</abbrev> 9832; Tandu Batu (<named-content xmlns:xlink="http://www.w3.org/1999/xlink" content-type="dwc:verbatimCoordinates" xlink:type="simple"><named-content content-type="geo-json" specific-use="{&#34;type&#34;:&#34;Point&#34;,&#34;coordinates&#34;:[118.339000,5.591167]}" id="NCID0ER5EK" xlink:type="simple">05°35.47'N, 118°20.34'E</named-content></named-content>): <abbrev xmlns:xlink="http://www.w3.org/1999/xlink" content-type="institution" xlink:title="Jaap Vermeulen (personal collection)" id="ABBRID0EW5EK" xlink:type="simple">JJV</abbrev> 9834; Limestone hills near Sukau Police Station: BOR/MOL 2186, BOR/MOL 2153, BOR/MOL 1451.</p></tp:treatment-sec><tp:treatment-sec sec-type="material" id="SECID0E25EK"><title>Other material.</title><p>Batu Keruak, Sandakan Province, Sabah (<named-content xmlns:xlink="http://www.w3.org/1999/xlink" content-type="dwc:verbatimCoordinates" xlink:type="simple"><named-content content-type="geo-json" specific-use="{&#34;type&#34;:&#34;Point&#34;,&#34;coordinates&#34;:[118.300000,5.533333]}" id="NCID0EE6EK" xlink:type="simple">05°32.00'N, 118°18.00'E</named-content></named-content>): BOR/MOL 1454, <named-content xmlns:xlink="http://www.w3.org/1999/xlink" content-type="dwc:institutional_code" xlink:type="simple">MZU</named-content>/MOL 17.29 (Fig. <xref ref-type="fig" rid="F18">18</xref>). Tandu Batu, Sandakan Province, Sabah (<named-content xmlns:xlink="http://www.w3.org/1999/xlink" content-type="dwc:verbatimCoordinates" xlink:type="simple"><named-content content-type="geo-json" specific-use="{&#34;type&#34;:&#34;Point&#34;,&#34;coordinates&#34;:[118.339000,5.591167]}" id="NCID0EY6EK" xlink:type="simple">05°35.47'N, 118°20.34'E</named-content></named-content>): BOR/MOL 2685.</p><fig id="F18" position="float" orientation="portrait"><label>Figure 18.</label><caption><p><italic><tp:taxon-name><tp:taxon-name-part taxon-name-part-type="genus" reg="Georissa">Georissa</tp:taxon-name-part><tp:taxon-name-part taxon-name-part-type="species" reg="nephrostoma">nephrostoma</tp:taxon-name-part></tp:taxon-name></italic> Vermeulen et al., 2015. <bold>A–K</bold><named-content xmlns:xlink="http://www.w3.org/1999/xlink" content-type="dwc:institutional_code" xlink:type="simple">MZU</named-content>/MOL 17.29 <bold>A, D</bold> shell apertural view <bold>B</bold> shell side view <bold>C</bold> shell rear view <bold>E, F</bold> shell cross-section from 3D model <bold>G, H</bold> operculum frontal and ventral view from 3D model <bold>I</bold> shell top view <bold>J</bold> protoconch side view <bold>K</bold> close up of protoconch from top at 1000 × magnification. Scale bars: 500 µm (<bold>A–I</bold>); 200 µm (<bold>J</bold>); 10 µm (<bold>K</bold>). Shell image of the apertural view (Fig. <xref ref-type="fig" rid="F18">18D</xref>) is the same as shown in <xref ref-type="bibr" rid="B16">Khalik et al. (2018</xref>: fig. 1K).</p></caption><graphic xmlns:xlink="http://www.w3.org/1999/xlink" xlink:href="zookeys-840-035-g018.jpg" position="float" orientation="portrait" xlink:type="simple" id="oo_294767.jpg"/></fig></tp:treatment-sec><tp:treatment-sec sec-type="description" id="SECID0E4BFK"><title>Description.</title><p><italic>Protoconch</italic>. Colour: red to brown. Sculpture: rounded, ellipsoidal to irregular sculptural shape. Mesh width: 2–10 µm. <italic>Teleoconch</italic>. Colour: red to brown. First whorl: rounded to convex. Subsequent whorls: rounded to convex. Suture: clearly impressed. Shoulder: narrow. Number of whorls: 2 ½–2 ¾. <abbrev xmlns:xlink="http://www.w3.org/1999/xlink" xlink:title="shell height" id="ABBRID0EHCFK" xlink:type="simple">SH</abbrev>: 0.87–1.24 mm. <abbrev xmlns:xlink="http://www.w3.org/1999/xlink" xlink:title="shell width" id="ABBRID0ELCFK" xlink:type="simple">SW</abbrev>: 0.69–0.92 mm. SI: 1.26–1.43. <italic>Shell sculpture</italic>. Radial sculpture: absent, densely spaced weak to strong growth lines, no formation of true radial ribs. Spiral sculpture: present, appearing immediately after the protoconch; the ribs are low but narrow to broadly sculpted, regularly spaced, wavy, ca. 12–14 spiral ribs at the upper part of the body whorl; near the aperture, the spiral sculpture is weakened and flattened approaching the columellar region. <italic>Aperture</italic>. Shape: semi-elliptic, highly convex, and bulky parietal side, palatal side rounded, palatal edge contiguous with the parietal side, basal side convex. <abbrev xmlns:xlink="http://www.w3.org/1999/xlink" xlink:title="aperture height" id="ABBRID0ETCFK" xlink:type="simple">AH</abbrev>: 0.40–0.55 mm. <abbrev xmlns:xlink="http://www.w3.org/1999/xlink" xlink:title="aperture width" id="ABBRID0EXCFK" xlink:type="simple">AW</abbrev>: 0.43–0.60 mm. <abbrev xmlns:xlink="http://www.w3.org/1999/xlink" xlink:title="aperture index" id="ABBRID0E2CFK" xlink:type="simple">AI</abbrev>: 0.92–0.95.</p></tp:treatment-sec><tp:treatment-sec sec-type="diagnosis" id="SECID0E6CFK"><title>Diagnosis.</title><p><italic><tp:taxon-name><tp:taxon-name-part taxon-name-part-type="genus" reg="Georissa">Georissa</tp:taxon-name-part><tp:taxon-name-part taxon-name-part-type="species" reg="nephrostoma">nephrostoma</tp:taxon-name-part></tp:taxon-name></italic> is characterised by the wavy formation of the spiral sculpture and the inflated parietal side of the aperture. The wavy sculpture pattern of <italic><tp:taxon-name><tp:taxon-name-part taxon-name-part-type="genus" reg="Georissa">G.</tp:taxon-name-part><tp:taxon-name-part taxon-name-part-type="species" reg="nephrostoma">nephrostoma</tp:taxon-name-part></tp:taxon-name></italic> is similar to <italic><tp:taxon-name><tp:taxon-name-part taxon-name-part-type="genus" reg="Georissa">G.</tp:taxon-name-part><tp:taxon-name-part taxon-name-part-type="species" reg="flavescens">flavescens</tp:taxon-name-part></tp:taxon-name></italic> but the two species differ entirely based on the shell habitus, where <italic><tp:taxon-name><tp:taxon-name-part taxon-name-part-type="genus" reg="Georissa">G.</tp:taxon-name-part><tp:taxon-name-part taxon-name-part-type="species" reg="flavescens">flavescens</tp:taxon-name-part></tp:taxon-name></italic> has a more compressed shell habitus. In shell shape, <italic><tp:taxon-name><tp:taxon-name-part taxon-name-part-type="genus" reg="Georissa">G.</tp:taxon-name-part><tp:taxon-name-part taxon-name-part-type="species" reg="nephrostoma">nephrostoma</tp:taxon-name-part></tp:taxon-name></italic> resembles <italic><tp:taxon-name><tp:taxon-name-part taxon-name-part-type="genus" reg="Georissa">G.</tp:taxon-name-part><tp:taxon-name-part taxon-name-part-type="species" reg="similis">similis</tp:taxon-name-part></tp:taxon-name></italic>, <italic><tp:taxon-name><tp:taxon-name-part taxon-name-part-type="genus" reg="Georissa">G.</tp:taxon-name-part><tp:taxon-name-part taxon-name-part-type="species" reg="xesta">xesta</tp:taxon-name-part></tp:taxon-name></italic> and <italic><tp:taxon-name><tp:taxon-name-part taxon-name-part-type="genus" reg="Georissa">G.</tp:taxon-name-part><tp:taxon-name-part taxon-name-part-type="species" reg="bangueyensis">bangueyensis</tp:taxon-name-part></tp:taxon-name></italic>, but none of these species have the uniquely inflated parietal side of the aperture.</p></tp:treatment-sec><tp:treatment-sec sec-type="distribution" id="SECID0E4FFK"><title>Distribution.</title><p><italic><tp:taxon-name><tp:taxon-name-part taxon-name-part-type="genus" reg="Georissa">Georissa</tp:taxon-name-part><tp:taxon-name-part taxon-name-part-type="species" reg="nephrostoma">nephrostoma</tp:taxon-name-part></tp:taxon-name></italic> is distributed from Sukau to Gomantong, Kinabatangan region, Sabah.</p></tp:treatment-sec><tp:treatment-sec sec-type="Molecular analysis" id="SECID0EOGFK"><title>Molecular analysis.</title><p>ML and Bayesian analyses of <italic><tp:taxon-name><tp:taxon-name-part taxon-name-part-type="genus" reg="Georissa">G.</tp:taxon-name-part><tp:taxon-name-part taxon-name-part-type="species" reg="nephrostoma">nephrostoma</tp:taxon-name-part></tp:taxon-name></italic> (16S: n = 5; CO1: n = 1) showed that all <italic><tp:taxon-name><tp:taxon-name-part taxon-name-part-type="genus" reg="Georissa">G.</tp:taxon-name-part><tp:taxon-name-part taxon-name-part-type="species" reg="nephrostoma">nephrostoma</tp:taxon-name-part></tp:taxon-name></italic> specimens form one clade with 99% BS and 100% PP. The sister group is the <italic><tp:taxon-name><tp:taxon-name-part taxon-name-part-type="genus" reg="Georissa">G.</tp:taxon-name-part><tp:taxon-name-part taxon-name-part-type="species" reg="xesta">xesta</tp:taxon-name-part></tp:taxon-name></italic> population from Materis and Ulu Resang (<italic><tp:taxon-name><tp:taxon-name-part taxon-name-part-type="genus" reg="Georissa">G.</tp:taxon-name-part><tp:taxon-name-part taxon-name-part-type="species" reg="xesta">xesta</tp:taxon-name-part></tp:taxon-name></italic> is paraphyletic).</p></tp:treatment-sec><ref-list><ref id="B16"><mixed-citation xmlns:xlink="http://www.w3.org/1999/xlink" xlink:type="simple"><person-group><name name-style="western"><surname>Khalik</surname><given-names>MZ</given-names></name><name name-style="western"><surname>Hendriks</surname><given-names>K</given-names></name><name name-style="western"><surname>Vermeulen</surname><given-names>JJ</given-names></name><name name-style="western"><surname>Schilthuizen</surname><given-names>M</given-names></name></person-group> (<year>2018</year>) <article-title>A molecular and conchological dissection of the “scaly” <italic><tp:taxon-name><tp:taxon-name-part taxon-name-part-type="genus">Georissa</tp:taxon-name-part></tp:taxon-name></italic> of Malaysian Borneo (<tp:taxon-name><tp:taxon-name-part taxon-name-part-type="class">Gastropoda</tp:taxon-name-part></tp:taxon-name>, <tp:taxon-name><tp:taxon-name-part taxon-name-part-type="subclass">Neritimorpha</tp:taxon-name-part></tp:taxon-name>, <tp:taxon-name><tp:taxon-name-part taxon-name-part-type="family">Hydrocenidae</tp:taxon-name-part></tp:taxon-name>).</article-title><source>ZooKeys</source><volume>773</volume>: <fpage>1</fpage>–<lpage>55</lpage>. <ext-link xlink:type="simple" ext-link-type="doi" xlink:href="10.3897/zookeys.773.24878.figure10">https://doi.org/10.3897/zookeys.773.24878.figure10</ext-link></mixed-citation></ref></ref-list></tp:taxon-treatment>
