# Supplementary material for: Conchological and molecular analysis of the “non-scaly” Bornean Georissa with descriptions of three new species (Gastropoda, Neritimorpha, Hydrocenidae)
Source: Zookeys. 2019 Apr 17;840:35–86. doi: 10.3897/zookeys.840.33326 (PMC6482118; doi:10.3897/zookeys.840.33326)
Supplement: Supplementary material 2 [file zookeys-840-035-s002.xlsx]

## Sheet: G. gomantongensis
Georissa gomantongensis	Shell height	Shell width	Shell index	Aperture height	Aperture width	Aperture index	Number of whorls
Individu 1 (BOR/MOL 7389)	1.95	1.67	1.16766	0.96	1.04	0.923077	3
Individu 2 (BOR/MOL 7389)	2.17	1.68	1.29167	0.97	1.07	0.906542	3.25
Individu 3 (BOR/MOL 7389)	1.98	1.67	1.18563	0.94	1.08	0.87037	3
Individu 4 (BOR/MOL 7389)	2.15	1.68	1.27976	0.95	1.06	0.896226	3

## Sheet: G. borneensis
Georissa borneensis	Shell height	Shell width	Shell index	Aperture height	Aperture width	Aperture index	Number of whorls
Individu 1 (RMNH/MOL 152748)	1.91	1.7	1.12353	0.89	1.03	0.864078	2.75
Individu 2 (RMNH/MOL 152748)	2.23	1.78	1.25281	1.07	1.05	1.01905	3.5
Individu 3 (RMNH/MOL 152748)	2.05	1.65	1.24242	0.95	1	0.95	3.25
Individu 4 (RMNH/MOL 315546)	2.19	1.82	1.2033	0.82	1.09	0.752294	3.25
Individu 5 (RMNH/MOL 315546)	2.12	1.65	1.28485	0.96	1	0.96	3
Individu 6 (RMNH/MOL 315546)	2.19	1.78	1.23034	0.98	1.06	0.924528	3.25
Individu 7 (ZMA/MOLL 315546)	2.22	1.78	1.24719	1	1.02	0.980392	3.25

## Sheet: G. corrugata
Georissa corrugata	Shell height	Shell width	Shell index	Aperture height	Aperture width	Aperture index	Number of whorls
Individu 1 (RMNH/MOL 152848)	1.14	1.01	1.12871	0.58	0.61	0.95082	2.5
Individu 2 (RMNH/MOL 152848)	1.15	1.03	1.1165	0.6	0.61	0.983607	2.75
Individu 3 (RMNH/MOL 152848)	1.17	1.06	1.10377	0.63	0.65	0.969231	2.75
Individu 4 (MZU/MOL 16.16)	1.23	1.07	1.14953	0.55	0.65	0.846154
Individu 5 (MZU/MOL 16.16)	1.4	1.11	1.26126	0.6	0.68	0.882353
Individu 6 (MZU/MOL 16.16)	1.43	1.11	1.28829	0.6	0.68	0.882353
Individu 7 (Batu Tulug, Personal Coll.)	1.34	1.07	1.25234	0.54	0.63	0.857143	2.75
Individu 8 (Batu Supu, Personal Coll.)	1.37	1.2	1.14167	0.66	0.68	0.970588	3
Individu 9 (Batu Supu, Personal Coll.)	1.33	1.06	1.25472	0.6	0.64	0.9375	2.75
Individu 10 (Batu Supu, Personal Coll.)	1.38	1.2	1.15	0.61	0.73	0.835616	2.75
Individu 11 (MZU/MOL 16.16)	1.17	0.99	1.18182	0.52	0.58	0.896552	2.5
Individu 12 (MZU/MOL 16.16)	1.21	1.03	1.17476	0.55	0.63	0.873016	2.75
Individu 13 (MZU/MOL 16.16)	1.23	0.97	1.26804	0.54	0.59	0.915254	2.75
Individu 14 (MZU/MOL 16.16)	1.1	0.96	1.14583	0.5	0.59	0.847458	2.5
Individu 15 (MZU/MOL 16.16)	1	0.88	1.13636	0.47	0.52	0.903846	2.25
Individu 16 (MZU/MOL 16.16)	1.29	1.09	1.18349	0.55	0.63	0.873016	2.75
Individu 17 (MZU/MOL 16.16)	1.05	0.94	1.11702	0.49	0.57	0.859649	2.25

## Sheet: G. hungerfordi
Georissa hungerfordi	Shell height	Shell width	Shell index	Aperture height	Aperture width	Aperture index	Number of whorls
Individu 1 (MZU/MOL 16.11)	1.6	1.31	1.22137	0.72	0.8	0.9	2.75
Individu 2 (MZU/MOL 16.11)	1.64	1.3	1.26154	0.74	0.83	0.891566	3
Individu 3 (MZU/MOL 16.11)	1.85	1.36	1.36029	0.75	0.81	0.925926	3.25
Individu 4 (MZU/MOL 16.11)	1.54	1.23	1.25203	0.68	0.72	0.944444	3
Individu 5 (MZU/MOL 16.11)	1.73	1.38	1.25362	0.79	0.82	0.963415	3
Individu 6 (MZU/MOL 16.10)	1.52	1.2	1.26667	0.69	0.71	0.971831	3
Individu 7 (MZU/MOL 16.10)	1.72	1.31	1.31298	0.75	0.71	1.05634	3.25
Individu 8 (MZU/MOL 16.10)	1.52	1.2	1.26667	0.66	0.7	0.942857	3
Individu 9 (MZU/MOL 16.10)	1.6	1.2	1.33333	0.65	0.67	0.970149	3
Individu 10 (MZU/MOL 16.10)	1.69	1.28	1.32031	0.66	0.72	0.916667	3.25
Individu 11 (MZU/MOL 16.12)	1.68	1.32	1.27273	0.73	0.77	0.948052	3
Individu 12 (MZU/MOL 16.12)	1.56	1.3	1.2	0.7	0.76	0.921053	2.75
Individu 13 (MZU/MOL 16.12)	1.35	1.16	1.16379	0.63	0.68	0.926471	2.5
Individu 14 (MZU/MOL 16.12)	1.62	1.3	1.24615	0.71	0.76	0.934211	3
Individu 15 (MZU/MOL 16.12)	1.77	1.36	1.30147	0.76	0.81	0.938272	3

## Sheet: G. pachysoma
Georissa pachysoma	Shell height	Shell width	Shell index	Aperture height	Aperture width	Aperture index	Number of whorls
Individu 1 (MZU.MOL.17.70)	1.43	1.07	1.33645	0.63	0.66	0.954545	3
Individu 2 (MZU.MOL.17.70)	1.2	0.96	1.25	0.54	0.57	0.947368	2.75
Individu 3 (MZU.MOL.17.70)	1.21	0.95	1.27368	0.55	0.61	0.901639	2.75
Individu 4 (MZU.MOL.17.70)	1.32	1.05	1.25714	0.6	0.65	0.923077	3
Individu 5 (MZU.MOL.17.70)	1.42	1.07	1.3271	0.62	0.65	0.953846	3.25
Individu 6 (MZU.MOL.17.78)	1.65	1.23	1.34146	0.7	0.72	0.972222	3.25
Individu 7 (MZU.MOL.17.78)	1.34	1.07	1.25234	0.61	0.65	0.938462	3
Individu 8 (MZU.MOL.17.78)	1.59	1.19	1.33613	0.65	0.72	0.902778	3.25
Individu 9 (MZU.MOL.17.78)	1.34	1.04	1.28846	0.61	0.65	0.938462	3
Individu 10 (MZU.MOL.17.78)	1.47	1.16	1.26724	0.63	0.7	0.9	3.25
Individu 11 (MZU.MOL.17.78)	1.28	1.02	1.2549	0.6	0.6	1	2.75
Individu 12 (MZU.MOL.17.78)	1.38	1.16	1.18966	0.67	0.7	0.957143	3

## Sheet: G. everetti
Georissa everetti	Shell height	Shell width	Shell index	Aperture height	Aperture width	Aperture index	Number of whorls
Individu 1 (JJV 10185)	2.2	1.73	1.27168	0.99	1.06	0.933962	3
Individu 2 (JJV 10185)	1.82	1.57	1.15924	0.95	0.96	0.989583	2.75
Individu 3 (JJV 10185)	2.18	1.7	1.28235	0.95	1.06	0.896226	3
Individu 4 (JJV 10185)	2.23	1.74	1.28161	1.05	1.07	0.981308	3.25
Individu 5 (JJV 10185)	2.04	1.7	1.2	1.02	1.08	0.944444	3
Individu 6 (JJV 10185)	1.85	1.52	1.21711	0.92	0.98	0.938776	2.75
Individu 7 (JJV 10185)	2.15	1.72	1.25	0.99	1.01	0.980198	3
Individu 8 (JJV 10185)	2.08	1.7	1.22353	1	1.04	0.961538	3.25
Individu 9 (JJV 10185)	2.16	1.66	1.3012	1.02	1.05	0.971429	3.25
Individu 10 (JJV 10185)	2.15	1.75	1.22857	0.97	1.09	0.889908	3
Individu 11 (JJV 10185)	2.21	1.72	1.28488	1	1.05	0.952381	3.25
Individu 12 (JJV 10185)	2.14	1.71	1.25146	0.98	1	0.98	3.25

## Sheet: G. leucococca
Georissa leucococca	Shell height	Shell width	Shell index	Aperture height	Aperture width	Aperture index	Number of whorls
Individu 1 (JJV 12572)	0.71	0.7	1.01429	0.35	0.37	0.945946	2.25
Individu 2 (JJV 12572)	0.68	0.7	0.971429	0.33	0.38	0.868421	2.25
Individu 3 (JJV 12572)	0.72	0.7	1.02857	0.37	0.38	0.973684	2.25
Individu 4 (JJV 12572)	0.71	0.67	1.0597	0.33	0.35	0.942857	2.25
Individu 5 (JJV 12572)	0.62	0.6	1.03333	0.31	0.33	0.939394	2.25
Individu 6 (JJV 12572)	0.67	0.66	1.01515	0.32	0.35	0.914286	2.25

## Sheet: G. similis
Georissa similis	Shell height	Shell width	Shell index	Aperture height	Aperture width	Aperture index	Number of whorls
Individu 1 (MZU.MOL.16.14)	1.33	1.05	1.26667	0.64	0.66	0.969697	3
Individu 2 (MZU.MOL.16.14)	1.44	1.06	1.35849	0.57	0.67	0.850746	3.25
Individu 3 (MZU.MOL.16.14)	0.96	0.85	1.12941	0.49	0.5	0.98	2.5
Individu 4 (MZU.MOL.16.14)	1.29	1.06	1.21698	0.55	0.64	0.859375	2.75
Individu 5 (MZU.MOL.16.14)	1.33	1.05	1.26667	0.6	0.63	0.952381	3
Individu 6 (MZU.MOL.16.14)	1.35	1.01	1.33663	0.6	0.63	0.952381
Individu 7 (MZU.MOL.16.14)	1.34	1.05	1.27619	0.55	0.64	0.859375
Individu 8 (MZU.MOL.16.14)	1.25	0.98	1.27551	0.54	0.63	0.857143
Individu 9 (MZU.MOL.16.14)	1.27	1.02	1.2451	0.59	0.64	0.921875
Individu 10 (MZU.MOL.16.14)	1.27	1.02	1.2451	0.59	0.62	0.951613
Individu 11 (MZU.MOL.16.14)	1.08	0.86	1.25581	0.5	0.54	0.925926

## Sheet: G. trusmadi
Georissa trusmadi	Shell height	Shell width	Shell index	Aperture height	Aperture width	Aperture index	Number of whorls
Individu 1 (MZU.MOL.16.18)	1.42	1.12	1.26786	0.6	0.66	0.909091	2.75
Individu 2 (MZU.MOL.16.18)	1.47	1.18	1.24576	0.63	0.72	0.875	2.75
Individu 3 (MZU.MOL.16.18)	1.89	1.37	1.37956	0.72	0.79	0.911392	3.5
Individu 4 (MZU.MOL.16.18)	1.54	1.2	1.28333	0.61	0.71	0.859155	3
Individu 5 (JJV 13231)	1.67	1.27	1.31496	0.68	0.75	0.906667	3
Individu 6 (JJV 13231)	1.73	1.27	1.3622	0.66	0.78	0.846154	3
Individu 7 (JJV 13231)	1.46	1.16	1.25862	0.63	0.71	0.887324	2.75
Individu 8 (JJV 13231)	1.4	1.12	1.25	0.59	0.67	0.880597	2.75
Individu 9 (JJV 13231)	1.56	1.28	1.21875	0.64	0.75	0.853333	2.75

## Sheet: G. insulae
Georissa insulae	Shell height	Shell width	Shell index	Aperture height	Aperture width	Aperture index	Number of whorls
Individu 1 (MZU/MOL 18.02)	1.85	1.3	1.42308	0.7	0.78	0.897436	3.25
Individu 2 (MZU/MOL 18.02)	1.47	1.09	1.34862	0.6	0.63	0.952381	3
Individu 3 (MZU/MOL 18.02)	1.25	0.93	1.34409	0.52	0.54	0.962963	2.75
Individu 4 (MZU/MOL 18.02)	1.4	1.03	1.35922	0.58	0.58	1	2.75
Individu 5 (MZU/MOL 18.02)	0.93	0.82	1.13415	0.46	0.48	0.958333	2	Juvenile
Individu 6 (MZU/MOL 18.02)	2.11	1.4	1.50714	0.79	0.84	0.940476	3.25
Individu 7 (MZU/MOL 18.02)	1.78	1.21	1.47107	0.66	0.74	0.891892	3

[truncated: 6 more sheets: G. nephrostoma, G. filiasaulae, G. williamsi, G. bangueyensis, G. flavescens, G. xesta]
